# Supplementary material for: Identification of aging-related biomarkers for intervertebral disc degeneration in whole blood samples based on bioinformatics and machine learning
Source: Front Immunol. 2025 Apr 15;16:1565945. doi: 10.3389/fimmu.2025.1565945 (PMC12037391; doi:10.3389/fimmu.2025.1565945)
Supplement: Supplementary file 3 [file DataSheet1.xlsx]

## Sheet: Catalogue
Supplementary Material
Table1	Differences Between Two Groups for Hub Genes
Table2	Comparison of Differences Between Two Groups After Random Grouping
Table3	Logistic Regression of All Hub Genes
Table4	Feature Importance Ranking
Table5	Patient information
Table6	Comparison of CBS, FASLG, and FCGR1A expression levels among different groups
Table7	Key genes Linear Regression Analysis Results
Supplementary Data1	DEGs
Supplementary Data2	ARGs
Supplementary Data3	AIDEGs
Supplementary Data4	GO Enrichment Analysis
Supplementary Data5	KEGG Enrichment Analysis
Supplementary Data6	KEGG-UP-AIDEGs
Supplementary Data7	KEGG-DOWN-AIDEGs
Supplementary Data8	Gene Set Enrichment Analysis
Supplementary Data9	WGCNA: Genes in module RED
Supplementary Data10	Key Gene Expression Patterns and Their Roles in IVDD and Other Diseases

## Sheet: Table1
Table 1. Differences Between Two Groups for Hub Genes
Gene	Group1	Group2	P	P.adj	P.format	P.signif	Method
FCGR1A	healthy	IVDD	0.000262076	0.00026	0.00026	***	Wilcoxon
MMP9	healthy	IVDD	0.017002	0.017	0.017	*	Wilcoxon
AGTRAP	healthy	IVDD	0.00452953	0.0045	0.0045	**	Wilcoxon
MME	healthy	IVDD	0.0128173	0.013	0.013	*	Wilcoxon
GZMA	healthy	IVDD	0.00603696	0.006	0.006	**	Wilcoxon
P2RX1	healthy	IVDD	0.0101537	0.01	0.01	*	Wilcoxon
CD69	healthy	IVDD	0.0189483	0.019	0.019	*	Wilcoxon
FASLG	healthy	IVDD	0.022262	0.022	0.022	*	Wilcoxon
CBS	healthy	IVDD	0.017923	0.018	0.018	*	Wilcoxon
RAG1	healthy	IVDD	0.0303874	0.03	0.03	*	Wilcoxon
PLAUR	healthy	IVDD	0.0389463	0.039	0.039	*	Wilcoxon
ALPL	healthy	IVDD	0.0274386	0.027	0.027	*	Wilcoxon
ADM	healthy	IVDD	0.0406532	0.041	0.041	*	Wilcoxon
HK3	healthy	IVDD	0.0114181	0.011	0.011	*	Wilcoxon
GATM	healthy	IVDD	0.0169822	0.017	0.017	*	Wilcoxon

## Sheet: Table2
Table 2. Comparison of Differences Between Two Groups After Random Grouping (mean(sd))
Genes	df_train	df_validation	P
	36	14
FCGR1A	5.18 (1.02)	5.67 (1.31)	0.22
MMP9	11.02 (0.92)	11.37 (1.24)	0.35
AGTRAP	7.95 (0.62)	8.09 (0.52)	0.43
MME	8.86 (0.58)	8.95 (0.72)	0.67
GZMA	12.43 (0.61)	12.11 (0.89)	0.23
P2RX1	7.12 (0.59)	7.4 (0.73)	0.21
CD69	6.89 (0.55)	6.6 (0.65)	0.16
FASLG	7.95 (0.55)	7.73 (0.76)	0.34
CBS	7.05 (0.87)	7.36 (1.21)	0.38
RAG1	2.2 (0.76)	2.23 (0.72)	1
PLAUR	7.17 (0.72)	7.35 (0.76)	0.45
ALPL	6.34 (1.03)	6.72 (1.28)	0.34
ADM	10.53 (0.66)	10.55 (1.07)	0.96
HK3	6.37 (1.08)	6.55 (0.91)	0.56
GATM	4.46 (0.91)	4.6 (0.73)	0.57
status	0.5 (0.51)	0.5 (0.52)	1
Compared to the df_train group, *P＜0.05，**P＜0.01，***P＜0.001

## Sheet: Table3
Table 3. Logistic Regression of All Hub Genes
Genes	Univariate Logistic Regression		Multivariate Logistic Regression
	Rval.x	Pval.x	Rval.y	Pval.y
ADM	0.98	0.08
AGTRAP	1.19	0.06
ALPL	0.48	0.18
CBS	1.29	0.02*	0.97	0.09
CD69	-0.94	0.15
FASLG	-0.96	0.14
FCGR1A	1.4	0.01*	1.21	0.029*
GATM	-0.35	0.37
GZMA	-0.94	0.12
HK3	0.38	0.26
MME	1.21	0.07
MMP9	0.84	0.05
P2RX1	0.79	0.19
PLAUR	0.76	0.13
RAG1	-0.51	0.27
*P＜0.05，**P＜0.01，***P＜0.001

## Sheet: Table4
Table 4. Feature Importance Ranking
FeatureName	FeatureID	AvgRank
FCGR1A	1	3
ALPL	12	4.3
HK3	14	4.4
AGTRAP	3	4.7
MME	4	4.9
FASLG	8	5.7
PLAUR	11	5.7
GZMA	5	8.5
ADM	13	9.5
CBS	9	10
GATM	15	11.3
RAG1	10	11.5
P2RX1	6	11.7
MMP9	2	11.8
CD69	7	13

## Sheet: Table5
Table 5. Patient information
Group	Pfirrmann grading system	Gender	Age
Control-1	1	M	27
Control-2	1	M	24
Control-3	1	M	24
Control-4	1	F	36
Control-5	1	M	24
Control-6	1	M	24
Control-7	2	F	48
M-IVDD-1	3	M	28
M-IVDD-2	3	M	25
M-IVDD-3	3	M	32
M-IVDD-4	3	M	32
M-IVDD-5	3	M	18
S-IVDD-1	4	M	32
S-IVDD-2	4	F	46
S-IVDD-3	4	F	55
S-IVDD-4	4	M	38
S-IVDD-5	4	F	40

## Sheet: Table6
Table 6. Comparison of key genes expression levels among different groups (mean(sd))
Group	n	CBS	FASLG	FCGR1A
CON	7	117.3 (52.13)	1631.0 (344.4)	9090 (1014)
M-IVD	5	380.0 (195.5)*	971.9 (560.8)*	9421 (1986)
S-IVD	5	186.7 (56.53)	1146.0 (372.1)	9823 (529.7)
IVD	10	283.4 (169.7)*	1059 (457.9)*	9622 (1387)
Compared to the Control group *P＜0.05, **P＜0.01，***P＜0.001

## Sheet: Table7
Table 7. Key genes Linear Regression Analysis Results
Variable	Estimate	Standard error	95% CI (asymptotic)	|t|	P value	P value summary
CBS (β₀)	265.7	113.6	20.31 to 511.0	2.339	0.0359	*
Grade (M-IVD) (β₁)	249.8	65.21	108.9 to 390.6	3.83	0.0021	**
Grade (H-IVD) (β₂)	132.7	78.76	-37.45 to 302.9	1.685	0.1159	ns
AGE (β₃)	-5.016	3.573	-12.73 to 2.702	1.404	0.1838	ns
FASLG (β₀)	1691	453.4	711.8 to 2671	3.73	0.0025	**
Grade (M-IVD) (β₁)	-664.2	260.4	-1227 to -101.7	2.551	0.0241	*
Grade (H-IVD) (β₂)	-459.4	314.5	-1139 to 220.0	1.461	0.1678	ns
AGE (β₃)	-2.046	14.26	-32.86 to 28.77	0.1434	0.8881	ns
FCGR1A (β₀)	9032	1372	6068 to 11996	6.583	<0.0001	****
Grade (M-IVD) (β₁)	336	787.8	-1366 to 2038	0.4265	0.6767	ns
Grade (H-IVD) (β₂)	708	951.6	-1348 to 2764	0.744	0.4701	ns
AGE (β₃)	1.959	43.16	-91.28 to 95.20	0.04538	0.9645	ns

## Sheet: Supplementary Data1
DEGs	DOWN	UP
ZNF542P	ZNF542P	ASAP1-IT1
ASAP1-IT1	RRAS2	LOC102724552
LOC102724552	NRCAM	SNORA11B
SNORA11B	KLRB1	LOC101928976
LOC101928976	ATF1	SNORA11C
SNORA11C	FCGBP	USP32P2
USP32P2	MSH2	XLOC_l2_012836
RRAS2	TMEM263	CYP27A1
XLOC_l2_012836	CD160	LOC101926894
CYP27A1	lnc-MTERFD3-1	C9orf139
LOC101926894	ZNF582-AS1	DPRXP4
C9orf139	KRT86	lnc-SEPT7L-1
DPRXP4	NOA1	ZSWIM6
lnc-SEPT7L-1	MEX3C	CEBPA
ZSWIM6	GLCCI1	DOCK5
CEBPA	GCFC2	LINC01347
DOCK5	PLXDC1	CEACAM4
LINC01347	FAM150B	C14orf159
CEACAM4	ZNF571	SLED1
C14orf159	KLRK1	LOC101926936
SLED1	lnc-TRPV6-2	LOC101928451
LOC101926936	GRAMD3	LUCAT1
NRCAM	HSPA13	LOC729737
KLRB1	FNBP1L	lnc-TBK1-1
LOC101928451	ISOC1	C9orf47
ATF1	LOC100129216	lnc-H3F3C-3
LUCAT1	PDGFD	LOC145474
FCGBP	DUSP2	HYMAI
MSH2	CLIC3	LINCR-0001
LOC729737	lnc-JMJD7-PLA2G4B-1	LOC441124
TMEM263	PRIM1	ZNF710
lnc-TBK1-1	ZNF823	lnc-RELT-1
C9orf47	LOC101927805	LOC100506585
lnc-H3F3C-3	IL2RB	NT5C2
CD160	DNAJB9	lnc-SBF2-1
LOC145474	AKR1C3	PPCDC
HYMAI	SNORA22	B3GNT8
LINCR-0001	KLRF1	C8orf60
LOC441124	OSTC	S100Z
ZNF710	KLF3	ARID3A
lnc-RELT-1	SIGLEC17P	CD300LF
lnc-MTERFD3-1	ZNF845	SMARCD3
ZNF582-AS1	MLLT11	C9orf72
LOC100506585	PITPNM2	CDK14
NT5C2	MTMR2	NACC2
lnc-SBF2-1	TC2N	LOC729040
PPCDC	HPGD	CTSS
KRT86	ZNF567	NBPF12
B3GNT8	PTGDR	SLC22A15
C8orf60	MYO5C	LOC93444
S100Z	KIF20B	NCF1B
ARID3A	RAP1B	NCF1
CD300LF	SIRT4	lnc-ZNF37A-3
SMARCD3	APBA2	RNF19B
NOA1	ZNF271P	LOC606724
C9orf72	LYAR	RCOR2
CDK14	STK26	IFNGR2
NACC2	SH2D1B	FCGR1A
LOC729040	XLOC_l2_014645	LRRK2
MEX3C	OTUD7A	LRRC25
CTSS	TRGV7	LOC100132495
GLCCI1	HCG18	LPCAT2
GCFC2	XBP1	lnc-TCF19-1
NBPF12	CRYM	lnc-VTI1A-3
SLC22A15	ZNF595	LOC101927221
LOC93444	NANOS3	SLC16A3
NCF1B	CSTF2T	PTTG1IP
PLXDC1	ENPP4	LOC100288069
NCF1	GPM6B	C5AR2
lnc-ZNF37A-3	DZIP3	lnc-MAN2C1-4
RNF19B	LPAL2	LINC01220
FAM150B	ZBTB11	LYST
ZNF571	CEP57	lnc-LGALSL-1
KLRK1	IMMP1L	MFSD7
LOC606724	KIAA1107	C15orf39
RCOR2	FNTA	PLEKHM1
lnc-TRPV6-2	DR1	XLOC_l2_000941
GRAMD3	CRBN	HERPUD2
IFNGR2	USO1	KCNJ2-AS1
FCGR1A	GMCL1	C19orf38
LRRK2	SRSF10	LINC00999
HSPA13	ACVR2B	ARAP1
LRRC25	RPA1	CYP4F8
LOC100132495	lnc-ZNF583-1	ATG2A
LPCAT2	PDP2	lnc-BLID-3
FNBP1L	LOC100240735	SNORA38
ISOC1	GPD1L	IL6R
lnc-TCF19-1	BZRAP1-AS1	PCYT1A
lnc-VTI1A-3	TMIGD2	RPS16P5
LOC101927221	KLHL9	lnc-CHP2.1-1
SLC16A3	UCHL1	MILR1
PTTG1IP	CBX3	SETD8
LOC100288069	UBTD2	lnc-NEUROD1-2
C5AR2	ID2	USP32
lnc-MAN2C1-4	MAPRE2	PLIN5
LINC01220	TFB2M	SLC15A3
LYST	XLOC_l2_009639	UNC13D
lnc-LGALSL-1	ANKEF1	lnc-GPX1-1
MFSD7	NCKAP1	LOC101928670
LOC100129216	CCDC117	PLEKHO2
PDGFD	HSPH1	HCG27
C15orf39	SMC4	LOC101927270
PLEKHM1	ATF7IP2	lnc-TNFAIP6-2
XLOC_l2_000941	XCL1	FPR1
HERPUD2	lnc-ROCK2-3	RAB24
KCNJ2-AS1	CAPN5	ETV6
C19orf38	DPH5	TLN1
LINC00999	lnc-PPP4R1-8	ENTPD1
ARAP1	OCIAD2	XLOC_l2_001559
CYP4F8	KLRC4	lnc-VKORC1L1-1
ATG2A	MED4	GK
lnc-BLID-3	STRAP	TLE3
SNORA38	ZNF439	SIGLEC9
IL6R	RAB6A	APAF1
DUSP2	AASDHPPT	TBC1D1
PCYT1A	RAP2B	MAML3
RPS16P5	LOC100130463	ITGAX
lnc-CHP2.1-1	C8orf37	LOC100133331
CLIC3	MTBP	lnc-PABPN1L-1
MILR1	CBFB	SERINC2
lnc-JMJD7-PLA2G4B-1	RLN1	DUSP18
PRIM1	HSP90B1	SNX18
SETD8	KLRD1	ANKRD13A
lnc-NEUROD1-2	RASD1	PRAM1
USP32	TXK	lnc-RP11-195B21.3.1-2
PLIN5	SERF1A	SBNO2
ZNF823	RGCC	CSF2RA
SLC15A3	PCNP	GREB1L
UNC13D	ZNF92	lnc-SNRPD1-2
lnc-GPX1-1	LOC102725377	lnc-ZNF438-1
LOC101928670	KBTBD6	CEACAM3
PLEKHO2	KIF2A	STAT3
LOC101927805	PPIL3	DENND3
IL2RB	FBXO25	SP1
HCG27	MIR92A1	NF1P2
LOC101927270	PIK3C2A	XLOC_l2_015212
lnc-TNFAIP6-2	lnc-CDC7-1	FRY
FPR1	ICK	SART1
RAB24	LINC01163	KLF4
DNAJB9	LYRM7	LRG1
AKR1C3	SMIM13	C5AR1
ETV6	TCEAL8	WDFY3
SNORA22	TKTL1	lnc-ARRDC3-1
TLN1	KPNA3	ADAM8
ENTPD1	ZNF23	ARPC4-TTLL3
XLOC_l2_001559	ZNF850	ARAP3
lnc-VKORC1L1-1	TMEM126B	lnc-CACNA1B-1
GK	UBE2Q2	lnc-CBWD5-1
TLE3	MYBL1	LSM14B
SIGLEC9	SLC4A7	LOC102724545
APAF1	GMNN	CECR6
TBC1D1	GPR125	KCNQ1
MAML3	DPF3	SLC45A4
ITGAX	LINC01560	XLOC_l2_000001
LOC100133331	LINC01003	DHRSX
lnc-PABPN1L-1	CD3D	PLAGL1
SERINC2	SH2D1A	KRTAP5-7
KLRF1	ZDHHC2	CR1
DUSP18	FUT8-AS1	SERPINA1
SNX18	BCAS2	lnc-PAPSS2-2
OSTC	KLHL20	CACNA1I
KLF3	CHST2	AFF1
SIGLEC17P	CDC26	DNAJC3
ZNF845	CEP41	lnc-CD300LF-1
ANKRD13A	SELT	NHSL1
PRAM1	OPTN	LOC100996405
MLLT11	MRPL18	lnc-MFN1-1
lnc-RP11-195B21.3.1-2	UCN2	DYSF
SBNO2	PRKACB	ASGR2
PITPNM2	RASGRF2-AS1	FOSL2
CSF2RA	ZNF22	KDM2A
MTMR2	NLRP7	IL17RA
TC2N	ITGB3BP	TMEM91
GREB1L	ATP8A1	FGD4
lnc-SNRPD1-2	SKIV2L2	LOC101929207
lnc-ZNF438-1	NCR3	STAT5A
CEACAM3	NMUR1	ACAN
STAT3	NUCB2	LOC101928389
DENND3	SP4	NBPF8
HPGD	WRN	lnc-SLC25A19-1
SP1	PNRC1	LOC400958
NF1P2	LOC102724000	LOC100130542
ZNF567	HDHD2	INAFM1
XLOC_l2_015212	MET	LINC01272
FRY	SPAG16	lnc-SPRYD7-1
PTGDR	SNORD116-11	NADK
MYO5C	ZNF721	CFP
SART1	TSPAN13	SCARF1
KLF4	LOC100506974	lnc-TTC7B-4
KIF20B	NUP160	MIDN
LRG1	KLRC3	BCORL1
C5AR1	INIP	NFAM1
RAP1B	ZSCAN31	GBA
SIRT4	SLBP	lnc-FRG1-5
WDFY3	ZZZ3	SLITRK4
APBA2	KLHL14	OR52K2
ZNF271P	CYCS	PTPRJ
lnc-ARRDC3-1	HNRNPA0	CFLAR
ADAM8	RPS11	KCNRG
ARPC4-TTLL3	TRAPPC2B	HEBP2
ARAP3	TMEM161B	LOC153811
LYAR	BTF3	RHOB
STK26	GSKIP	lnc-CLGN-2
lnc-CACNA1B-1	USP38	LOC100131829
lnc-CBWD5-1	TIMM21	OCR1
LSM14B	RPA3	PLXNC1
LOC102724545	NUP35	lnc-EIF4E3-1
CECR6	RAB9BP1	AGO4
KCNQ1	EIF4E	AP5B1
SH2D1B	lnc-PCDH7-13	APOBR
XLOC_l2_014645	LOC100287329	NBPF9
OTUD7A	lnc-IL12RB2-1	ECRP
SLC45A4	CEP290	lnc-CDKAL1-1
TRGV7	ACN9	VASP
XLOC_l2_000001	ZNF286A	NOTCH1
DHRSX	POLR3E	SNORA1
HCG18	BTG3	ARL11
PLAGL1	DENND2D	CRISPLD2
KRTAP5-7	PDCD4	CD86
CR1	FNDC1	BRAF
SERPINA1	CENPL	lnc-RP11-10A14.4.1-1
XBP1	HLTF	CCNL1
lnc-PAPSS2-2	PLS1	ITPRIP
CRYM	SAMD3	PYDC1
ZNF595	KLRC1	lnc-SOX6-1
CACNA1I	lnc-FAM69C-1	AGPAT2
AFF1	PLG	LAMP2
DNAJC3	PTPN4	CATIP-AS1
lnc-CD300LF-1	DNTTIP2	lnc-SPINK9-1
NHSL1	NDUFAF3	VIPAS39
LOC100996405	TNFRSF21	DUSP3
NANOS3	BNC2	PHF23
lnc-MFN1-1	POGLUT1	RRM2B
CSTF2T	NCK1	EXT1
ENPP4	FAIM	MMP25
DYSF	ACAT2	AOAH
GPM6B	PDHB	MBOAT7
ASGR2	IRAK2	SORT1
DZIP3	TBC1D31	SUPT20H
FOSL2	PIGP	LHX1
KDM2A	ZMAT4	GPBAR1
IL17RA	SETMAR	SNORD67
LPAL2	UNC119B	SLC22A4
ZBTB11	PRNP	PKN2
TMEM91	MZT1	FAM160B1
CEP57	ZNF664	LILRA5
FGD4	PLCG1-AS1	FHL1
IMMP1L	LOC101928000	SCARNA20
LOC101929207	CNOT6L	LOC101930246
STAT5A	UBA2	SH3BP2
ACAN	LOC102606465	MBOAT2
LOC101928389	CACYBP	TNFRSF1B
NBPF8	SCARA5	FCGR2C
lnc-SLC25A19-1	GTF3A	lnc-SLC45A1-1
LOC400958	GTPBP4	AZU1
KIAA1107	FBXO5	LOC100131792
FNTA	CLEC4C	PLEKHO1
LOC100130542	RPL7	MSI1
INAFM1	TMEM14B	ERVFRD-1
LINC01272	CD226	lnc-HNMT-2
lnc-SPRYD7-1	ARMC10	Q7Z2X8
DR1	RAB6C	ST8SIA3
CRBN	ADAMTS10	MYBPC3
NADK	KLHDC2	WWP2
CFP	NFYB	SGMS1-AS1
SCARF1	IER3IP1	NLRP3
USO1	SNORD59B	STAB1
lnc-TTC7B-4	LDLRAD4	LIMK2
MIDN	CCDC90B	lnc-RALGPS1-1
BCORL1	FOPNL	VAT1
GMCL1	PP7080	CXCR1
NFAM1	PBK	VPS18
GBA	lnc-MYOC-2	FXYD6
SRSF10	MRPS18C	PPP1R14B
ACVR2B	NCAM1	RPS6KA1
lnc-FRG1-5	lnc-ZBED3-1	LILRA1
RPA1	GLYATL1	DCTN1
SLITRK4	CLEC2D	LMTK2
OR52K2	RAP1A	TET2
lnc-ZNF583-1	RYK	RGL3
PDP2	SMKR1	P2RY13
PTPRJ	DSTN	ZNF106
LOC100240735	LINC00951	lnc-OLFML3-1
CFLAR	NAE1	lnc-GRIK1-AS2-1
KCNRG	KIFAP3	MAFB
HEBP2	LOC100506191	TMEM120A
LOC153811	lnc-KIAA1755-6	ACSS2
GPD1L	MMADHC	lnc-C10orf131-1
RHOB	SNORD86	C10orf105
lnc-CLGN-2	ADD3	lnc-TGS1-1
BZRAP1-AS1	CROCCP2	TLE4
LOC100131829	PYHIN1	EHBP1L1
OCR1	SNORD61	SSH2
PLXNC1	lnc-RACGAP1-2	MXD3
lnc-EIF4E3-1	XLOC_l2_013416	LPGAT1
TMIGD2	CSRNP2	lnc-ARNTL-1
AGO4	RPL29P2	SOWAHD
KLHL9	TRMT112	lnc-PRDM14-1
AP5B1	ERLEC1	lnc-ANKRD33B-1
APOBR	BTBD1	TMEM127
UCHL1	ZNHIT3	lnc-F8A2-2
NBPF9	LINC00920	CSF2RB
CBX3	TASP1	AKR1D1
ECRP	HS2ST1	lnc-MFSD9-4
UBTD2	E2F5	TRIM8
lnc-CDKAL1-1	CCR9	lnc-MARCKS-5
VASP	SVIP	ASPRV1
NOTCH1	RNF157-AS1	lnc-MAGEA8-2
SNORA1	LIPT1	LPPR2
ARL11	NLRP2	LPP
CRISPLD2	SAR1B	CD46
CD86	NAP1L1	IRF9
BRAF	RBBP7	TLR8
lnc-RP11-10A14.4.1-1	SNRNP27	PTRF
CCNL1	SUB1	KCNE1
ID2	B4GALT4	CIC
ITPRIP	ZMYND12	lnc-SIVA1-1
MAPRE2	ZNF302	lnc-IFLTD1-1
PYDC1	PPIL1	lnc-LRRC18-1
lnc-SOX6-1	SERP1	lnc-RPP30-2
AGPAT2	TCP10L	TTYH3
TFB2M	CMSS1	ARHGAP19
LAMP2	ANKAR	MTF1
CATIP-AS1	ZNF613	CDK3
XLOC_l2_009639	SIDT1	AADACL2-AS1
ANKEF1	KLF9	PSTPIP2
NCKAP1	HSF2	LOC220729
CCDC117	CDYL	DNAJC5
lnc-SPINK9-1	LPAR5	F11R
HSPH1	CYB5B	lnc-CBWD3-1
VIPAS39	LINC01013	H2AFB1
SMC4	PAPOLG	LOC102725199
ATF7IP2	IFT52	PLAGL2
DUSP3	PLEKHF2	PTTG2
PHF23	SESN1	ZNF787
RRM2B	CLDN12	DRAM1
XCL1	lnc-SLC7A5-1	MEFV
EXT1	lnc-SPIRE2-1	VNN3
lnc-ROCK2-3	SNX4	ELL
CAPN5	PRKCH	KLF7
DPH5	SEC61B	PLIN4
lnc-PPP4R1-8	PNMAL1	FCGR2B
MMP25	PTGER4	LOC100128697
AOAH	ZNF420	HIST1H3G
MBOAT7	TPT1	FPR2
SORT1	CCT2	TNFAIP6
SUPT20H	REXO2	LTBR
LHX1	LOC101928100	SCARNA3
OCIAD2	SPTLC1	STX3
GPBAR1	GCOM1	NEK6
KLRC4	SH3D19	LOC100996412
SNORD67	RPL5	BIN3
MED4	MEST	ADAP2
SLC22A4	YY1	SECTM1
PKN2	EFCAB11	FAM157A
FAM160B1	SATB1-AS1	LOC102723766
STRAP	lnc-LRRC31-1	REM2
LILRA5	TOX	UBR2
FHL1	TRMT10C	ENHO
ZNF439	COPS4	lnc-CCDC33-2
RAB6A	ZNF529	RAB3D
SCARNA20	CCDC59	MMP9
AASDHPPT	SPDL1	MSRB1
RAP2B	CAPRIN2	lnc-RP11-511B23.3.1-3
LOC100130463	COPS2	CITED4
C8orf37	SCARNA12	XLOC_l2_000423
MTBP	PINLYP	lnc-BZRAP1-1
CBFB	MRPS11	SLC19A1
LOC101930246	MRPL3	STEAP4
SH3BP2	RDH14	HIST2H3D
MBOAT2	GZMA	XLOC_l2_005691
RLN1	HRSP12	CPEB2
TNFRSF1B	lnc-TMPRSS15-1	DSG2
FCGR2C	PHOSPHO2	PDXK
HSP90B1	NCR1	FAM209A
lnc-SLC45A1-1	F2R	TPRG1-AS1
AZU1	VTRNA1-3	TRANK1
LOC100131792	THAP6	lnc-TOMM20-1
KLRD1	SPIN2B	LOC280665
PLEKHO1	PTH1R	MPO
MSI1	SEC11C	IGANRP
ERVFRD-1	LOC100506901	LINC01176
lnc-HNMT-2	KIAA1191	C10orf53
Q7Z2X8	XLOC_l2_012870	ASMTL-AS1
RASD1	LOC100507250	ATP7A
ST8SIA3	ZNF2	lnc-BRI3BP-2
TXK	MORF4L2	SNORD89
MYBPC3	MAGEH1	LOC100509780
WWP2	HSPE1	ABCA7
SERF1A	FRZB	ARHGAP27
SGMS1-AS1	PDCD2L	CDC42EP3
NLRP3	MORF4L1	lnc-OBFC2A-1
RGCC	SERPINF1	lnc-MAGEB1-2
STAB1	NBEA	RASGRP4
LIMK2	RNF125	lnc-AP000790.1-2
PCNP	lnc-SUSD2-1	MXD1
ZNF92	ZNF222	FCGR1B
lnc-RALGPS1-1	LRRC36	KIAA0930
VAT1	POLR3GL	TTN-AS1
CXCR1	ZNF17	SHOX2
VPS18	PITPNA-AS1	ALAS1
FXYD6	ZNF616	GALK1
PPP1R14B	KRR1	SNX20
LOC102725377	ZNF540	lnc-ASH1L-1
RPS6KA1	lnc-GLS-2	TSPAN17
KBTBD6	DCK	NABP1
LILRA1	EIF4A2	CYTH4
DCTN1	MCEE	LINC00963
LMTK2	SLC12A2	lnc-CEACAM18-2
TET2	PMEPA1	TFAP2D
RGL3	PLCL2	HSPA6
P2RY13	DBI	SLC43A2
KIF2A	ZNF555	lnc-IL32-1
ZNF106	ARPP19	OR52H1
lnc-OLFML3-1	SLC38A1	LOC101927851
lnc-GRIK1-AS2-1	HAUS6	LINC00174
MAFB	C11orf63	GK3P
TMEM120A	C12orf29	SORL1
ACSS2	MFSD6	CA4
PPIL3	FTSJ1	CSF3R
lnc-C10orf131-1	MRPL48	SMG7
C10orf105	GNL3	CNPY3
lnc-TGS1-1	GPRASP1	LOC101927522
TLE4	ADHFE1	lnc-MRPL16-1
EHBP1L1	CUX2	RELT
FBXO25	DHRS3	MB21D1
MIR92A1	COPS5	LOC100130156
SSH2	RPS15A	GSN
MXD3	NEDD1	CLEC18B
PIK3C2A	PAIP2B	CEBPB
LPGAT1	MAPK6	SLC16A6
lnc-CDC7-1	lnc-S1PR1-1	PLIN3
lnc-ARNTL-1	BTF3P11	RXRA
SOWAHD	TMEM125	SLC12A6
lnc-PRDM14-1	ITM2C	SLC16A5
lnc-ANKRD33B-1	LOC101059976	LINC01564
ICK	KIR2DL2	BEND7
TMEM127	SLC27A5	SLC6A6
lnc-F8A2-2	lnc-RP11-277P12.7.1-3	STX10
LINC01163	IL24	TNFRSF12A
LYRM7	TUBE1	lnc-CDIPT-1
CSF2RB	XLOC_l2_014289	KRAS
AKR1D1	SAV1	KCNJ15
lnc-MFSD9-4	UFSP2	TOM1
TRIM8	UBE2N	PLXDC2
lnc-MARCKS-5	BDNF-AS	BEST1
ASPRV1	COL24A1	ICAM1
lnc-MAGEA8-2	RGS11	lnc-CPXM2-2
LPPR2	ZNF256	WAS
SMIM13	PHLDA1	PIK3CD
LPP	CYTIP	CD70
CD46	ZFAND1	lnc-FAM49B-1
TCEAL8	UBR1	SLC26A8
TKTL1	GSTA4	ZNFX1
KPNA3	PNRC2	GIGYF1
ZNF23	MORN4	DGAT2
IRF9	FBXW11	TACC3
ZNF850	MGC57346	LOC102724955
TLR8	RHOBTB3	XLOC_l2_006926
PTRF	CRY1	GBP6
KCNE1	lnc-CCDC23-1	CYB5R4
TMEM126B	HAT1	FLOT1
CIC	LOC100134937	NFKBIZ
UBE2Q2	MRFAP1L1	PRDM8
lnc-SIVA1-1	POT1-AS1	LILRB3
MYBL1	lnc-FAM83F-1	LOC102724791
lnc-IFLTD1-1	SPEF2	AGTRAP
lnc-LRRC18-1	CCAR1	GABARAP
SLC4A7	CABLES1	SLC15A4
lnc-RPP30-2	LOC256880	RNF24
GMNN	lnc-N4BP2-1	IL10RB-AS1
TTYH3	MFAP1	CAMKK1
GPR125	PLAC8	ERV3-1
ARHGAP19	PERP	TECPR2
MTF1	SBDSP1	DTX3L
DPF3	RPS3A	MICA
LINC01560	EIF1AX	TNFRSF10C
CDK3	lnc-NLRP12-1	PYCARD
LINC01003	RPS13	ZBED1
CD3D	DYNLL1	lnc-TSFM-1
AADACL2-AS1	IFT80	PNPLA1
PSTPIP2	PDCD10	KLK6
LOC220729	CGN	lnc-C12orf61-3
DNAJC5	XLOC_l2_005714	SERTAD3
SH2D1A	SRP9	SIGLEC16
ZDHHC2	BLM	CDC73
FUT8-AS1	AKAP7	APH1B
F11R	C16orf91	lnc-ZBED1-1
BCAS2	UBE2D2	PDLIM7
KLHL20	PREPL	BAGE
CHST2	LINC00938	LINC00202-2
lnc-CBWD3-1	lnc-BRCA2-1	MBP
CDC26	PCMTD2	SMC2-AS1
H2AFB1	LIN54	HIST2H2AA4
CEP41	PAIP2	lnc-MPZ-1
LOC102725199	FAM69A	CPQ
PLAGL2	lnc-MCM2-1	XLOC_l2_001196
PTTG2	BZRAP1	EMR3
ZNF787	USP1	SLC5A9
DRAM1	SNW1	MAMDC4
MEFV	RWDD3	TET3
VNN3	FKBP3	MTMR6
SELT	RPL37	LILRB2
ELL	DMGDH	C4orf33
OPTN	NDUFA5	NPTN
MRPL18	ZC3H15	CEACAM1
UCN2	RPL30	lnc-AMDHD1-2
PRKACB	ZNF10	FFAR2
RASGRF2-AS1	ATG4C	XLOC_l2_013467
KLF7	LOC101929227	lnc-PIK3CG-4
PLIN4	VEGFB	TOR1AIP2
FCGR2B	lnc-POLR1A-2	TMEM88
LOC100128697	lnc-TTR-1	XLOC_l2_013594
ZNF22	G2E3	C6orf229
NLRP7	C1orf131	CARD6
HIST1H3G	RFTN1	lnc-MAPK13-1
FPR2	TMEM261	PSRC1
ITGB3BP	BLOC1S6	GPR97
TNFAIP6	WDR12	MIIP
LTBR	GOT1	F5
SCARNA3	HIBADH	lnc-IBTK-2
ATP8A1	NAP1L4	FNIP1
STX3	UBQLN1	LOC283075
SKIV2L2	lnc-FAM71B-1	TNF
NCR3	PNPLA4	WIPF1
NEK6	RWDD1	XLOC_l2_007835
LOC100996412	C10orf32	lnc-TDRD9-AS1-1
NMUR1	SDR42E1	TLR4
BIN3	BET1	LILRA6
ADAP2	C5orf30	SLC11A1
SECTM1	RPS27A	EGLN1
NUCB2	NAA50	BACH1
FAM157A	LEPROTL1	LOC100506023
SP4	lnc-STK39-1	TMUB2
LOC102723766	lnc-TCF4-1	FAM53C
REM2	LNX2	MPZL2
WRN	RPL21	ATG16L2
PNRC1	DUSP12	LRRC45
UBR2	COMMD6	HIST2H2AB
LOC102724000	lnc-FAM18A-1	LOC158863
HDHD2	GPR65	CCDC88B
ENHO	CDHR3	CLCN7
lnc-CCDC33-2	MANF	XPO6
RAB3D	TXNRD3	KCNJ2
MET	ZNF485	HIAT1
SPAG16	BHLHB9	LOC101927709
SNORD116-11	EFCAB7	lnc-ADAM10-2
MMP9	TSGA10	OR3A2
ZNF721	LY75	MYH7B
MSRB1	LOC100505501	MYO1F
TSPAN13	GOLGA4	lnc-CTSL1-1
lnc-RP11-511B23.3.1-3	PRMT6	lnc-FAS-1
LOC100506974	LINC01420	ANPEP
CITED4	ABCB10	NLRC5
XLOC_l2_000423	PLEKHA1	GNAQ
NUP160	FAM214A	LOC101929463
lnc-BZRAP1-1	PTBP2	TMEM92
KLRC3	MGAT4A	FCGRT
INIP	lnc-RNF7-1	lnc-DTHD1-2
SLC19A1	HERC2P4	BPI
STEAP4	LOC100130927	lnc-ASB15-2
ZSCAN31	GPR18	SH3BGRL3
SLBP	S1PR1	LOC100507006
HIST2H3D	ZNF518B	HOOK3
XLOC_l2_005691	NACA	RNF135
CPEB2	ZCCHC10	LTF
DSG2	UXS1	TSEN34
PDXK	CXXC5	CCR2
FAM209A	lnc-FAIM3-2	lnc-KLF7-1
ZZZ3	RRM2	MME
TPRG1-AS1	DHX36	DCAF4L1
KLHL14	LOC728485	LOC100132287
TRANK1	TATDN1	XLOC_l2_005933
CYCS	lnc-FSIP1-1	C19orf54
lnc-TOMM20-1	RPL21P44	DNASE1L1
LOC280665	SRSF8	CXCL16
MPO	TIMM17A	ECE1
HNRNPA0	MTMR8	HMGCS2
IGANRP	ZNF830	HIST1H2AD
LINC01176	ARHGAP12	LRWD1
C10orf53	GSAP	TMEM140
ASMTL-AS1	SNRPD1	LST1
ATP7A	CKS2	lnc-CDH19-1
RPS11	ACTR6	COPE
lnc-BRI3BP-2	ANKRD28	lnc-WSB1-2
SNORD89	UQCRBP1	ATP6V0B
LOC100509780	SNORD69	lnc-ZAP70-1
TRAPPC2B	AKR1C1	MGAM
ABCA7	TGDS	CD93
TMEM161B	MRPS33	CHMP2A
BTF3	XLOC_l2_014549	C4orf48
GSKIP	LPA	LOC101929506
ARHGAP27	RXRG	GAB2
CDC42EP3	FIP1L1	lnc-OLR1-3
USP38	BNIP3	CRTAC1
lnc-OBFC2A-1	ZNF74	IL1RN
TIMM21	lnc-C6orf125-1	RPGRIP1
RPA3	ARV1	SCIMP
NUP35	LOC101929272	lnc-PDZK1IP1-1
RAB9BP1	lnc-TSHZ2-4	H2AFB3
lnc-MAGEB1-2	CD248	LOC399715
RASGRP4	DPY30	GAGE1
EIF4E	SARAF	MBD6
lnc-AP000790.1-2	PRKD3	PFKFB3
MXD1	FBXO4	TNRC18
FCGR1B	AKTIP	C3orf22
KIAA0930	SMYD2	TRIP6
TTN-AS1	THAP1	DISC1
SHOX2	BPNT1	VEGFA
ALAS1	GOPC	LINC00173
lnc-PCDH7-13	NDUFAF4	HECTD2-AS1
LOC100287329	CNOT7	C16orf72
GALK1	NLK	NBEAL2
lnc-IL12RB2-1	C6orf48	ACTN1
CEP290	NPM1	SIRPB2
SNX20	AHI1	CEBPE
ACN9	HPRT1	lnc-HDAC2-1
lnc-ASH1L-1	ABHD17B	LRFN1
TSPAN17	CARTPT	ICAM3
NABP1	TMEM56-RWDD3	LOC285181
CYTH4	MMP24	NOX1
LINC00963	CIB2	NLRC4
ZNF286A	CDC37L1	XLOC_l2_015033
POLR3E	LOC100500773	ZBTB37
BTG3	ID3	WNT6
lnc-CEACAM18-2	COX2	LILRA2
TFAP2D	MEF2C	HSPBAP1
DENND2D	MATR3	FAM177A1
HSPA6	TM9SF3	ADAMTSL4
SLC43A2	ZNF138	SNX11
lnc-IL32-1	SEC23A	SIRPD
OR52H1	TMEM117	SCAND1
PDCD4	CENPQ	lnc-RP11-1220K2.2.1-1
FNDC1	CISD1	GNA11
CENPL	ASUN	P2RX1
LOC101927851	RBM17	lnc-H2AFJ-2
LINC00174	KCNK1	LOC254896
HLTF	HELQ	ARRB2
GK3P	MTERF2	lnc-IL1R1-1
SORL1	lnc-IL23A-2	OSM
CA4	ACTL6A	VPS37C
PLS1	SNORD31	ECEL1P2
CSF3R	RPA2	NPEPPS
SAMD3	MFF	CPT2
SMG7	SNORD27	lnc-C15orf2-8
CNPY3	CDKN2AIP	lnc-MDH1B-2
LOC101927522	TRIM59	lnc-UBE2B-1
lnc-MRPL16-1	ESPL1	NOS1AP
RELT	NOG	LILRB4
KLRC1	CD69	AKAP10
lnc-FAM69C-1	RASGRP1	lnc-TM9SF2-2
PLG	TCEB1	ELANE
MB21D1	GZMB	SIRT7
PTPN4	LOC102723961	ATP6V0A1
LOC100130156	lnc-GDF10-3	TNFRSF8
GSN	AREG	UBTD1
CLEC18B	NUDCD1	CYP4F3
CEBPB	lnc-C17orf66-1	XLOC_l2_014294
SLC16A6	CMPK1	lnc-FOXK2-1
DNTTIP2	CDKL3	GTPBP1
PLIN3	LOC101929609	lnc-CLEC3A-4
RXRA	FAM96A	LOC101927239
SLC12A6	TRIM45	lnc-DMXL2-1
SLC16A5	ABI2	PLXNB3
LINC01564	BEX2	UPP1
BEND7	UFL1	KIAA0040
NDUFAF3	ORC3	LOC731075
SLC6A6	MTDH	NEAT1
STX10	CHRNB3	CLEC1A
TNFRSF21	OIP5-AS1	lnc-C2orf54-2
BNC2	TEX30	GAS2L3
TNFRSF12A	LOC101928477	CCDC159
POGLUT1	DHRS11	SRMS
NCK1	RFC4	lnc-TCIRG1-1
lnc-CDIPT-1	AZIN1	PPP1R12B
KRAS	SPATA5	PPP4R1
FAIM	ACAA2	ZDHHC18
ACAT2	P3H2	CHST15
KCNJ15	lnc-TRAPPC8-1	lnc-NEBL-1
TOM1	CNTNAP2	CASC22
PDHB	SS18L2	SNX27
IRAK2	lnc-CKB-2	CHPF2
PLXDC2	DNAJB4	LOC101928948
BEST1	KCNK10	MARK2
ICAM1	lnc-C1orf168-2	lnc-CDYL2-3
lnc-CPXM2-2	TSPYL1	ZNF516
TBC1D31	MIS12	LIPN
WAS	TLE1	lnc-ATG16L2-3
PIK3CD	LOC101928403	ABTB1
PIGP	RNF2	RRP12
CD70	G3BP2	lnc-C19orf26-2
ZMAT4	SPIC	PHF21A
SETMAR	TARP	TNFSF14
UNC119B	LINC00476	LOC145945
PRNP	CRTAM	NPEPL1
MZT1	SRP14	LINC01359
ZNF664	AFAP1L2	ITPK1-AS1
PLCG1-AS1	C11orf58	LOC102724784
lnc-FAM49B-1	LAMP5	RBCK1
LOC101928000	NSA2	LOC102723859
CNOT6L	CEBPZ	PHC2
UBA2	ANLN	ZBTB47
LOC102606465	UQCRB	lnc-NDC80-1
CACYBP	HUS1B	CXCL1
SCARA5	TMED2	lnc-ZNF32-2
GTF3A	ALG1L	KIAA0513
SLC26A8	lnc-NRK-1	LOC727710
ZNFX1	lnc-RNF186-1	NTNG2
GIGYF1	ZBTB33	RNASET2
DGAT2	TMEM50B	lnc-NRSN1-3
TACC3	NDUFB4	VDR
GTPBP4	TXNDC9	lnc-STAT3-1
FBXO5	UBLCP1	ZMYND15
CLEC4C	LOC100287896	ANKRD22
LOC102724955	OCLN	TP53I3
RPL7	TBCA	LOC100128607
XLOC_l2_006926	EPC2	AATK
TMEM14B	lnc-ANKRD1-1	PIGBOS1
CD226	TVP23B	JAK3
GBP6	METAP1	CNN2
ARMC10	MRPL39	GLYR1
CYB5R4	lnc-APBA2-2	SLC5A10
RAB6C	MGAT2	LOC101928235
FLOT1	LINC00493	TLK2
NFKBIZ	TXNL4A	BRCA1
PRDM8	HRASLS2	SLC2A14
ADAMTS10	TMED10	PFKFB4
LILRB3	SOX13	DIRC2
LOC102724791	LOC102723465	MAPK11
AGTRAP	ZNF142	C17orf62
KLHDC2	NUDCD2	LOC100131034
NFYB	CCDC39	LOC100129617
IER3IP1	ANKRD46	NUCB1
SNORD59B	SH3YL1	LOC101929567
GABARAP	TRAM1	RNF225
SLC15A4	GNPDA2	LOC729732
RNF24	LOC102723564	lnc-APOA1-1
IL10RB-AS1	TET1	GSDMD
CAMKK1	WHAMM	LOC102546294
ERV3-1	UGDH	lnc-SDSL-4
TECPR2	NUP107	HIST1H2AC
LDLRAD4	TRAF4	NOTCH2NL
DTX3L	TMEM258	CTSD
CCDC90B	RNF115	CST5
FOPNL	BOLA3	lnc-NENF-2
MICA	DPM1	CYP1B1
PP7080	RPL24	CLN3
PBK	MELK	ANKRD30BL
TNFRSF10C	ZNF84	FAM132A
PYCARD	XLOC_l2_001331	AREL1
lnc-MYOC-2	PIGF	LOC649294
ZBED1	TRG-AS1	NLRP12
MRPS18C	TRAF5	JDP2
lnc-TSFM-1	ARL14EP	DPY19L1P1
NCAM1	lnc-OBSL1-1	LOC102725157
lnc-ZBED3-1	lnc-OBFC2A-5	C8B
GLYATL1	GPN1	KCNE3
CLEC2D	lnc-PCYOX1-2	C7orf34
RAP1A	YPEL1	WWC3
RYK	TAF9	FAM155A-IT1
SMKR1	lnc-CCNE2-1	CARD8
PNPLA1	TOMM20	SVILP1
KLK6	SMN1	EPAS1
DSTN	ANAPC5	FBXW12
lnc-C12orf61-3	NDUFS4	LOC401040
LINC00951	lnc-TRIB1-2	NOD2
SERTAD3	COPB1	GHRL
SIGLEC16	lnc-PVALB-2	COL9A2
NAE1	MGC24103	PIAS1
KIFAP3	ARF4	SLC12A9
CDC73	PAK6	TANK
LOC100506191	RAP2A	TRIM14
APH1B	TTC27	LOC102723373
lnc-ZBED1-1	EMC2	SERPINB8
PDLIM7	lnc-AC233263.1-1	TIGD3
lnc-KIAA1755-6	ELOVL4	KIAA1683
MMADHC	LOC101929648	CST3
SNORD86	lnc-COLQ-1	C6orf47
ADD3	ZNF614	AGO3
CROCCP2	POLR2G	ABCA1
PYHIN1	TOMM5	N4BP1
SNORD61	FAM179B	LYN
BAGE	TPM3P9	XLOC_l2_005489
lnc-RACGAP1-2	LOC100132174	GRB2
LINC00202-2	ZDHHC4	ARSA
MBP	LEF1-AS1	lnc-ITPR3-1
SMC2-AS1	LOC102724463	CREBRF
XLOC_l2_013416	ZNF502	TLR6
CSRNP2	KIF4A	CD82
RPL29P2	MCM7	lnc-SLC2A13-2
HIST2H2AA4	HMGXB4	RPS6KA5
lnc-MPZ-1	TEX10	HLA-A
CPQ	NIPA1	PRR14
TRMT112	RAB29	OSTF1
XLOC_l2_001196	VAMP7	CXCR2
ERLEC1	SH3BGR	MTMR3
EMR3	TDP2	lnc-UPF2-1
BTBD1	PIGA	lnc-HHIPL1-2
ZNHIT3	CCT6A	lnc-GPR182-1
LINC00920	ARL6IP6	LITAF
TASP1	RAD21	CBFA2T3
SLC5A9	ZBTB25	NINJ1
MAMDC4	CCDC82	HIST1H3A
HS2ST1	RNU12	AGPAT9
TET3	C2orf69	ALOX5
E2F5	ABCE1	PIM3
CCR9	GNG2	HPN
MTMR6	PCDHB16	lnc-APBB1IP-1
SVIP	COPS3	GAK
LILRB2	SYNC	lnc-TMC7-1
RNF157-AS1	LINC00861	MYO5A
LIPT1	ZNF442	LINC00824
NLRP2	SNORD116-26	FGR
SAR1B	PPWD1	EVI2B
C4orf33	ANAPC10	FBP1
NPTN	NFATC3	TOR1AIP1
CEACAM1	PTS	LOC729603
NAP1L1	SPINK2	lnc-FGD3-1
RBBP7	ZNF14	XLOC_l2_002603
lnc-AMDHD1-2	GTF2H5	COL4A2-AS1
FFAR2	CDC42SE2	STAT1
XLOC_l2_013467	FASLG	YIPF4
lnc-PIK3CG-4	CCL4L2	lnc-CHMP1A-2
SNRNP27	RNF139	MRVI1
TOR1AIP2	CHRM3-AS2	lnc-CETP-1
SUB1	NGDN	OFCC1
B4GALT4	XLOC_l2_003292	LPAR2
ZMYND12	DHX15	LOC283038
TMEM88	DNAH7	OTUD5
ZNF302	TMEM218	HEXA-AS1
XLOC_l2_013594	ANKDD1B	BRINP1
PPIL1	DOCK9-AS2	HSPA1A
C6orf229	HDGFRP3	lnc-PCDH12-1
CARD6	ADH5	TMEM154
lnc-MAPK13-1	PLGRKT	MVP
SERP1	LRRN3	FLJ31662
PSRC1	BOD1	TNFSF13
TCP10L	ABCA8	ZC3H3
GPR97	MKRN2	lnc-C12orf49-2
MIIP	lnc-TELO2-2	MAP3K11
F5	FAM200A	lnc-FBXO47-1
lnc-IBTK-2	INCENP	LOXHD1
FNIP1	LOC401220	ZSWIM4
LOC283075	TRAPPC6B	ZBTB7B
CMSS1	ZNF184	CSRP2
ANKAR	PSMC6	TNFSF10
ZNF613	SMIM19	PRKCD
TNF	TIMD4	lnc-POLD3-2
SIDT1	C21orf62-AS1	OSBPL2
WIPF1	UFD1L	KIAA0226
XLOC_l2_007835	AEBP2	IL1R1
lnc-TDRD9-AS1-1	TMEM230	CSAD
TLR4	SPHAR	BATF2
LILRA6	RSL24D1	KIAA1211
SLC11A1	ATP5O	GRIN3A
EGLN1	TBPL1	RIN1
BACH1	FXN	lnc-TM2D2-3
LOC100506023	LOC102723826	CAPG
TMUB2	SLC7A11	D2HGDH
KLF9	TRAPPC4	MICAL1
FAM53C	SNRPB2	CNTN4-AS2
MPZL2	lnc-GRIK2-2	ADAP1
HSF2	ZBTB1	AP1G1
CDYL	ATP5F1	LINC01352
ATG16L2	OXSM	CSF2
LPAR5	PAIP1	INSL6
CYB5B	ATG5	CRYGD
LINC01013	MED30	CELF1
LRRC45	VPS36	ZFAND3
PAPOLG	lnc-CISD2-1	lnc-RGL4-4
IFT52	PHC3	NSFL1C
HIST2H2AB	BAG2	lnc-KANK4-1
LOC158863	ZNF283	ST6GALNAC2
CCDC88B	MPC1	POTEA
PLEKHF2	MAP4K5	ULK1
CLCN7	TUBB6	NBPF10
SESN1	ATP5J	B4GALT5
XPO6	SERP2	SCG3
KCNJ2	RPL23A	ICAM5
HIAT1	VIPR2	NOTCH2
LOC101927709	YWHAQ	MEDAG
lnc-ADAM10-2	MSANTD3-TMEFF1	FCGR2A
CLDN12	CYTH3	SRGAP1
lnc-SLC7A5-1	ZNF880	GRIPAP1
lnc-SPIRE2-1	COL13A1	PECAM1
SNX4	LLGL2	lnc-NBEA-2
OR3A2	ENPP5	SULF2
PRKCH	RSRC1	TTC26
MYH7B	DCLRE1A	lnc-FAM92A1-1
MYO1F	SLC25A32	C9orf131
SEC61B	RPF2	CMTM6
lnc-CTSL1-1	DMKN	CHRNA1
PNMAL1	BCDIN3D	LEPROT
PTGER4	NEDD8	lnc-CORO6-1
ZNF420	CR2	IFITM4P
lnc-FAS-1	SLC19A2	PCBP1-AS1
ANPEP	RPL6	MICALCL
TPT1	NAA20	DISC1-IT1
NLRC5	TMEM109	IMPDH1
CCT2	DLST	ZNF784
REXO2	TMEM106C	TOR4A
GNAQ	ACOT1	KIAA1731NL
LOC101928100	TCF4	ELMOD3
SPTLC1	UTP3	LOC102724530
LOC101929463	SERINC1	C10orf54
TMEM92	SLC41A2	BST1
GCOM1	STEAP1B	PGLYRP1
SH3D19	lnc-C6orf221-1	KRTAP5-5
RPL5	lnc-RIMS3-2	TIMP2
FCGRT	FCRL3	CD97
lnc-DTHD1-2	EEF1B2	SEC14L1P1
BPI	LY9	ALPK1
lnc-ASB15-2	SLC17A9	XLOC_l2_013162
SH3BGRL3	UQCRH	ADAMTSL4-AS1
MEST	UBXN8	NEU2
LOC100507006	GJD3	UBN1
HOOK3	LINC01215	LOC100507033
YY1	DNAL1	TMEM234
EFCAB11	C1QBP	LOC285178
SATB1-AS1	PAQR3	TNFSF13B
lnc-LRRC31-1	PLP1	CDKN2D
RNF135	EXOSC8	TMEM54
LTF	LRRC40	lnc-SLC5A8-1
TSEN34	MAPKAPK5	C18orf61
CCR2	BBS2	BAX
lnc-KLF7-1	REEP5	MAPK13
TOX	MED14OS	NPY4R
MME	ADAMTS17	VAMP5
DCAF4L1	SRSF1	LINC-PINT
LOC100132287	POLR2K	ACAD10
XLOC_l2_005933	AK6	RNF166
TRMT10C	OR10J5	XLOC_l2_015952
COPS4	ZNF227	LOC440700
C19orf54	RPS23	LDHD
DNASE1L1	IFNG-AS1	AIM2
CXCL16	ARAP2	ZNRF2P1
ZNF529	HOXA4	CHD1
CCDC59	PPAT	NT5DC4
SPDL1	RPL36A	AGER
ECE1	CD109	ANO10
HMGCS2	PARK7	FBXL20
CAPRIN2	ZNF667	lnc-F8A2-1
COPS2	ALG6	TMEM43
HIST1H2AD	ZBTB41	lnc-STOML3-1
LRWD1	ABLIM1	lnc-PLAU-1
TMEM140	DDX1	HTATSF1P2
LST1	CDK8	lnc-TRIP10-1
SCARNA12	SELK	lnc-SLC17A6-1
PINLYP	SNORD105	COASY
lnc-CDH19-1	DLL3	lnc-GYPC-1
MRPS11	SEC61G	RALB
MRPL3	FOXC2-AS1	GNB2
COPE	SUCO	ARL8A
RDH14	OR2A9P	lnc-RP11-116D17.1.1-6
GZMA	SLC30A5	CCR1
lnc-WSB1-2	SMEK2	HIPK3
HRSP12	NOC3L	lnc-RP11-582J16.5.1-1
ATP6V0B	lnc-GPR144-1	LOC400706
lnc-TMPRSS15-1	TOP2B	HELZ2
PHOSPHO2	C4orf29	CASC15
lnc-ZAP70-1	lnc-CRNKL1-3	QSOX1
NCR1	ESYT2	OR1M1
MGAM	FBXO34	RNASE2
F2R	CNST	ARID4A
CD93	SLC25A12	ZBTB7C
CHMP2A	ZNF285	DPY19L3
C4orf48	C18orf32	NFIA
VTRNA1-3	ZNF814	lnc-VMO1-1
THAP6	TPP2	LOC101929054
LOC101929506	XLOC_l2_010601	TSHZ3
SPIN2B	LACTB2	lnc-PLXND1-1
GAB2	lnc-MRPS9-1	DAPK2
lnc-OLR1-3	RPL41	ZCCHC6
PTH1R	NT5C3B	SIPA1L1
SEC11C	SNORD37	OR10A2
LOC100506901	LOC102724598	VGF
KIAA1191	TMEM189	SEMA4A
XLOC_l2_012870	MICU3	LARP4B
CRTAC1	FAM216A	MYADML2
IL1RN	TMEM64	lnc-COL1A1-2
LOC100507250	C20orf144	MSRB2
ZNF2	lnc-RGL4-1	GPR155
RPGRIP1	PAQR8	TBC1D10B
SCIMP	WTIP	MPDU1
lnc-PDZK1IP1-1	NAPEPLD	LINC00671
MORF4L2	RTKN2	LECT2
MAGEH1	lnc-FAM153B-3	RNF130
HSPE1	AP5M1	CCDC71L
FRZB	lnc-MANEA-5	lnc-DLX2-1
H2AFB3	NDFIP2	lnc-FOXO6-1
LOC399715	DYRK2	ALOX5AP
PDCD2L	RPS17	LOC101929007
GAGE1	DNAJC19	GCA
MBD6	SLC25A5-AS1	ORAI3
PFKFB3	USP47	PHKA2
TNRC18	lnc-C11orf1-1	RTN2
C3orf22	ACTA1	HORMAD1
TRIP6	KIAA1279	S1PR3
DISC1	SAG	EVI5
MORF4L1	lnc-P2RX2-1	SLC7A7
VEGFA	PTPRS	CYP4F2
LINC00173	ZFAND6	PRKAG2
SERPINF1	RPL12	TNFRSF1A
NBEA	LCLAT1	LOC644838
RNF125	NIFK	LINC00162
lnc-SUSD2-1	GPRIN2	TEKT2
HECTD2-AS1	lnc-CSRP1-1	SCO2
ZNF222	lnc-KLHDC10-2	PLCB2
C16orf72	RPL29	PZP
LRRC36	IGJ	XLOC_l2_007178
NBEAL2	FLJ37201	KDM6B
ACTN1	PLIN2	CAMKK2
SIRPB2	ACOT13	C7orf76
POLR3GL	XLOC_l2_009539	SNORD97
CEBPE	SNHG8	CDC42SE1
ZNF17	PDGFC	TMEM92-AS1
lnc-HDAC2-1	DNAJC24	TBC1D3P5
PITPNA-AS1	HIGD1A	DSC2
ZNF616	TARS	FOXA3
LRFN1	GTF2F2	EXOC3L4
KRR1	DHX35	DUSP13
ZNF540	UQCRQ	lnc-TMEM132E-2
lnc-GLS-2	MRPS27	HCK
DCK	IFT172	TEP1
EIF4A2	STK32A	LIPH
MCEE	PPA1	MCTP1
SLC12A2	CD96	XLOC_l2_009613
ICAM3	NAP1L5	GGTLC2
LOC285181	PACSIN1	LOC100132474
NOX1	FLYWCH2	LOC101927363
NLRC4	TWF1	lnc-ABCC5-1
XLOC_l2_015033	lnc-GIP-2	lnc-HELZ-1
ZBTB37	SPCS1	MUC1
WNT6	DAD1	SOCS3
PMEPA1	COX16	DMXL2
LILRA2	RAG1	lnc-RPL17-1
HSPBAP1	ZNF789	LOC388210
FAM177A1	SCN3B	IGF2R
PLCL2	PTGFRN	ZNF487
ADAMTSL4	SNTG2	FLJ27255
DBI	YEATS4	AGFG1
ZNF555	ITK	NDST1
ARPP19	lnc-KLHL25-6	TCF7L2
SLC38A1	FBXL4	TYMP
SNX11	FBXO36	SULT2A1
SIRPD	SNORA31	lnc-VWDE-3
HAUS6	OSTCP1	LINC01191
SCAND1	ZNF79	CTSG
C11orf63	LSM5	C1R
lnc-RP11-1220K2.2.1-1	FN3KRP	CDC42EP4
C12orf29	lnc-OLFM1-1	TLR5
MFSD6	ARMC2	lnc-HS1BP3-1
GNA11	lnc-KCNS2-1	lnc-MYOM1-3
FTSJ1	lnc-C21orf58-1	TXNRD1
P2RX1	LNX1-AS1	CANT1
lnc-H2AFJ-2	GTPBP8	VWDE
MRPL48	MIR4458HG	WDR87
GNL3	TMEM251	IER2
GPRASP1	lnc-NDFIP1-1	PRG3
ADHFE1	GRM8	LOC100419583
LOC254896	lnc-TRPM1-1	SIGLEC10
CUX2	CCDC91	OR4K15
DHRS3	lnc-RIMS3-4	SPOPL
COPS5	NUF2	SIRPA
ARRB2	ZNF570	MEF2B
lnc-IL1R1-1	lnc-HIST1H2AI-2	lnc-ANP32A-1
RPS15A	lnc-STX2-1	lnc-ARFIP1-2
OSM	METTL5	C20orf62
NEDD1	RPS7	YPEL3
VPS37C	LOC285627	XLOC_l2_001549
PAIP2B	TMEM97	VCAN
MAPK6	EIF3J	FAM63A
ECEL1P2	lnc-PHLPP2-1	lnc-IRF2-1
lnc-S1PR1-1	lnc-BDNF-2	lnc-MITF-3
NPEPPS	PTPN14	RARA-AS1
BTF3P11	RPL36AL	FAM220BP
TMEM125	NDUFC2	CEACAM6
CPT2	TRUB1	XLOC_l2_015160
ITM2C	LSM3	XLOC_l2_015830
lnc-C15orf2-8	lnc-NIPBL-1	IL31RA
lnc-MDH1B-2	PTPRK	FCAR
lnc-UBE2B-1	MRPL33	TAPBP
NOS1AP	OXCT1	lnc-AJAP1-2
LILRB4	ARL5B	ANTXR2
LOC101059976	KTN1	LOC102724539
KIR2DL2	CD81-AS1	lnc-DTYMK-1
AKAP10	MLF1	RASGEF1A
SLC27A5	OVOL2	TMPPE
lnc-TM9SF2-2	CD7	SPATA32
lnc-RP11-277P12.7.1-3	UNK	CCNJL
IL24	XLOC_l2_002176	lnc-MYO1D-1
ELANE	XLOC_l2_005276	MKNK2
TUBE1	LOC100129361	DHRS13
SIRT7	CCNB3	lnc-DYNC1I1-2
XLOC_l2_014289	DIP2C	SPECC1
SAV1	NGRN	S100A2
UFSP2	HSF5	RIN3
ATP6V0A1	COIL	TMEM170B
TNFRSF8	DOCK11	FAM84A
UBTD1	ABHD15	lnc-RASGRP1-4
CYP4F3	STK39	HSD17B11
XLOC_l2_014294	SLC2A1	C1RL
lnc-FOXK2-1	LOC101927879	RBPJ
UBE2N	lnc-MANEA-3	LOC100507191
GTPBP1	TOMM70A	lnc-C1orf124-1
BDNF-AS	LOC102723540	SPI1
COL24A1	LINC01505	XLOC_l2_006026
lnc-CLEC3A-4	SKP1	MCU
RGS11	ZNF480	ANKRD2
ZNF256	SERPINE2	lnc-CELF2-2
PHLDA1	PWAR5	SPATA1
CYTIP	XIRP2-AS1	LENG8-AS1
ZFAND1	RCN2	LOC100130193
UBR1	COX6A1	NCF4
GSTA4	KLHL3	TRIB1
PNRC2	RPL26L1	TRAPPC5
LOC101927239	SPRY2	IRF1
lnc-DMXL2-1	TMX1	lnc-MDM4-1
PLXNB3	SPEF1	RTN3
MORN4	lnc-MYO1G-1	SP9
FBXW11	RALA	MSL1
MGC57346	ESCO1	LOXL1
RHOBTB3	CHRDL1	VENTX
CRY1	DEPDC7	ARHGAP9
lnc-CCDC23-1	ASIP	LOC101930595
UPP1	EPHX4	lnc-RSBN1L-1
KIAA0040	GSTM3	CPTP
HAT1	ZNF277	lnc-FAM27D1.1-3
LOC731075	PNLDC1	EPS15L1
LOC100134937	IGF1	lnc-PDSS1-2
MRFAP1L1	LOC388780	lnc-BCL2L11-2
NEAT1	ARMCX5	lnc-SPI1-1
POT1-AS1	PET117	lnc-C12orf39-1
CLEC1A	LINC01198	UBE2MP1
lnc-C2orf54-2	PHKA1	lnc-SIX3-3
lnc-FAM83F-1	PEAK1	KCNS3
SPEF2	MDH1	SH2B2
GAS2L3	LSM1	PRRG4
CCDC159	PSMA3	PILRA
CCAR1	lnc-PIRT-3	CEACAM8
CABLES1	RPL31	LOC100288123
SRMS	SLAIN1	GGTLC1
lnc-TCIRG1-1	GTF2E1	LOC100505711
PPP1R12B	TDP1	lnc-MYH13-3
PPP4R1	IPW	VPS41
LOC256880	RPS10	ADH1C
lnc-N4BP2-1	lnc-FPGS-2	RTFDC1
ZDHHC18	FANCM	SNORA14B
MFAP1	CEBPG	SUCNR1
PLAC8	GCSH	DKFZP434A062
CHST15	NOM1	ZPBP
lnc-NEBL-1	FSTL4	lnc-CLDN6-1
CASC22	RPL38	CLEC3A
PERP	STX1A	CBS
SNX27	SKAP1	TRIM43
SBDSP1	SNORD94	ZBED6
RPS3A	LCMT2	XLOC_l2_005175
CHPF2	UGP2	SMOC2
LOC101928948	MAGOH	XLOC_l2_006780
EIF1AX	NET1	C1RL-AS1
lnc-NLRP12-1	GSTA3	SNORA35
MARK2	COX20	NUDT16P1
lnc-CDYL2-3	SH3BGRL	FAM106CP
RPS13	OXNAD1	lnc-RP11-890B15.2.1-3
ZNF516	CASP3	NAMPT
DYNLL1	SLC22A25	TOP1
IFT80	KCNN3	RBP3
LIPN	DDX20	lnc-CD9-1
PDCD10	PHAX	HS1BP3
CGN	ISCU	LILRA4
lnc-ATG16L2-3	IBTK	DPYD
XLOC_l2_005714	EED	GPC6
ABTB1	ZNF433	TLR2
RRP12	ACBD5	ZBTB17
SRP9	LOC283214	FANCD2
lnc-C19orf26-2	CAMTA1	HLX
BLM	lnc-JAG1-6	LINC01353
PHF21A	NKRF	LOC91450
TNFSF14	OCIAD1	LOC100128882
AKAP7	NDUFC1	FKBP1A
C16orf91	TSEN15	KDM4B
LOC145945	LOC100134368	CLEC4F
NPEPL1	NARS	HNF4A-AS1
LINC01359	RABL6	LOC101928891
ITPK1-AS1	lnc-UNC5CL-3	GATA3-AS1
UBE2D2	lnc-AC091801.1.1-5	LOC653581
PREPL	LOC646976	PLBD1-AS1
LINC00938	PDK1	LMNTD2
lnc-BRCA2-1	EIF3M	lnc-LRRC30-3
PCMTD2	C15orf61	AMPD2
LOC102724784	TLX2	LOC400794
LIN54	LOC729047	CRLF3
RBCK1	MOB4	ZFAND5
LOC102723859	lnc-ISOC1-1	CDKL5
PAIP2	MED14	TBL1X
FAM69A	ZNF572	PLAUR
lnc-MCM2-1	ICOS	XLOC_l2_014830
PHC2	IL17C	LOC729083
ZBTB47	GINS4	lnc-CALCOCO2-7
lnc-NDC80-1	LOC100996324	EBLN2
CXCL1	TADA1	ZBTB22
BZRAP1	XLOC_l2_015464	LOC100131242
USP1	PARM1	XLOC_l2_011728
SNW1	lnc-SSTR2-3	lnc-C15orf2-5
lnc-ZNF32-2	OR4C6	YIPF1
RWDD3	B3GNT2	IRAK3
KIAA0513	IMPAD1	CEACAM7
LOC727710	XLOC_l2_004840	WISP2
FKBP3	CDS1	FFAR3
RPL37	HCN4	LINC00528
DMGDH	lnc-DCAF10-2	OMD
NDUFA5	LINC00280	SIGLEC7
ZC3H15	VGLL3	STX4
RPL30	GPR149	CCDC125
ZNF10	MTX2	lnc-FAM126B-2
ATG4C	DDX47	PPP4R1-AS1
LOC101929227	lnc-MRGPRF-4	ARHGAP30
NTNG2	ASTE1	LINC00243
RNASET2	YRDC	POU5F1
VEGFB	lnc-OR10AB1P-2	PTPRU
lnc-POLR1A-2	DUSP14	lnc-AP4E1-1
lnc-NRSN1-3	XYLB	B3GNTL1
VDR	TDG	TNNI2
lnc-TTR-1	XLOC_l2_000080	TIMP1
G2E3	MMGT1	lnc-A1CF-2
lnc-STAT3-1	ZKSCAN7	RDH8
ZMYND15	SKA1	SBF2
ANKRD22	SPIN1	lnc-GNG5-1
C1orf131	RNF138	HIST4H4
RFTN1	VPS4B	AKIRIN2
TP53I3	ZNF831	CLRN3
LOC100128607	THOC7	FITM1
AATK	LOC101928628	CCDC64B
PIGBOS1	VPREB1	POM121L1P
JAK3	PEX1	UMODL1
TMEM261	DYRK3	RAPGEF2
CNN2	lnc-VSIG2-1	CLTCL1
GLYR1	CREBL2	ITGA5
SLC5A10	GMPS	PNPLA6
BLOC1S6	NMRK1	lnc-VWA5A-1
WDR12	LINC01029	APOBEC3B
LOC101928235	PSME4	lnc-RNF144B-1
TLK2	LOC100507437	lnc-NUMB-2
BRCA1	DET1	SOS2
SLC2A14	NDUFA4	lnc-CCDC152-1
GOT1	ZNF300	TNFAIP8L2
HIBADH	KRT5	GLUL
NAP1L4	lnc-GLYATL2-2	lnc-ELTD1-6
UBQLN1	PEX3	ALPL
PFKFB4	COL6A4P1	CSNK1D
DIRC2	lnc-HMBOX1-1	RAD9A
lnc-FAM71B-1	lnc-HOXB7-1	OR4S2
PNPLA4	RPL27A	NFKB2
RWDD1	lnc-ZNF841-1	PIK3CG
C10orf32	PSMA2	PGD
SDR42E1	FBXO43	UNC93B1
MAPK11	SMYD3	lnc-OSTF1-1
C17orf62	FAM43A	lnc-CTSZ-1
LOC100131034	ABT1	lnc-TMEM140-1
LOC100129617	ANGPTL4	DMC1
NUCB1	BCAP29	SETD1B
LOC101929567	ALG13	CLEC4G
RNF225	DFNB59	RNF169
LOC729732	LOC100131826	C5orf66-AS1
lnc-APOA1-1	SPCS2	CDA
BET1	RFX4	SLC25A44
GSDMD	NCAPD3	PDCD4-AS1
C5orf30	lnc-PRR5-1	lnc-NENF-1
LOC102546294	SQLE	LOC345051
lnc-SDSL-4	DNAJA2	UNKL
HIST1H2AC	YBEY	BRI3BP
NOTCH2NL	ERRFI1	RAB32
RPS27A	DIXDC1	LOC100134237
NAA50	MRPS21	lnc-AL035696.1-4
CTSD	lnc-DBT-1	LRRC4
LEPROTL1	CLK4	SNORA37
lnc-STK39-1	GPAM	HYAL3
CST5	ZNF561	ARPC4
lnc-TCF4-1	RPL39	lnc-RFC4-4
lnc-NENF-2	SLMO2	RNF31
LNX2	OR8G1	STK40
RPL21	SFMBT1	COTL1
CYP1B1	SLC52A3	lnc-C9orf93-1
DUSP12	NGLY1	CXorf23
CLN3	NKG7	LCN2
COMMD6	RPL22L1	LOC101927235
ANKRD30BL	SUMO1	TAS2R60
FAM132A	ATP8A2	lnc-LY86-2
AREL1	WDR43	TYROBP
lnc-FAM18A-1	lnc-EPHA7-4	lnc-UCP2-1
GPR65	LOC728613	LOC257152
CDHR3	lnc-DHRS2-3	STX11
MANF	C3orf33	CAMP
LOC649294	RPS29	lnc-GRHL2-7
TXNRD3	LOC102724958	TNFRSF10B
ZNF485	GLRX3	ZNF687
BHLHB9	MRPS6	LINC00264
EFCAB7	DPH6	CACUL1
TSGA10	PAFAH2	BRWD3
LY75	XLOC_l2_005458	PRRT4
LOC100505501	NEIL1	lnc-RP11-293M10.1.1-1
GOLGA4	C1orf74	LOC101928105
PRMT6	POP5	lnc-SHPRH-2
LINC01420	TLK1	DNM2
ABCB10	RSRC2	ANXA11
PLEKHA1	USP37	FGF12-AS1
FAM214A	LOC284072	lnc-GPR132-2
PTBP2	lnc-SNAP47-1	LOC399900
MGAT4A	lnc-NEMF-1	SYP-AS1
lnc-RNF7-1	APOO	DOK1
HERC2P4	ADAMTS6	WFIKKN1
LOC100130927	LRBA	IL12RB1
NLRP12	LINC01443	CBL
JDP2	XLOC_l2_003803	lnc-FRMD1-3
DPY19L1P1	STRBP	lnc-PCDH10-8
LOC102725157	LOC221814	lnc-EGLN1-1
C8B	DCBLD1	TUSC8
GPR18	lnc-FAM160A1-1	TNFAIP2
KCNE3	TPRKB	PLA2R1
C7orf34	lnc-SLC7A7-1	IFITM3
WWC3	COQ6	PTPN18
FAM155A-IT1	KANSL1-AS1	lnc-ITGAL-2
CARD8	CLCN3	PICALM
SVILP1	UBP1	SLC27A3
S1PR1	TIMM9	LOC401320
ZNF518B	INSIG1	lnc-WDR60-3
NACA	GPR133	PPP1R9B
EPAS1	MSX2P1	RCN3
FBXW12	PSMD14	CCNT2-AS1
LOC401040	LOC100506098	MPZL1
ZCCHC10	BBOX1-AS1	LOC730098
NOD2	CCDC138	FES
GHRL	ANP32E	ZNF214
COL9A2	AGGF1	HIF1A-AS1
UXS1	AP3S1	REPS2
CXXC5	lnc-DDX1-1	LINC00607
lnc-FAIM3-2	ZNF543	FCN1
RRM2	USMG5	SEMA4B
PIAS1	NOP58	SLC8B1
DHX36	PTPRM	CENPBD1P1
LOC728485	MPHOSPH6	RGL2
TATDN1	LMOD1	lnc-IRF2-2
lnc-FSIP1-1	lnc-C9orf131-1	MCTP2
RPL21P44	MALT1	lnc-ADAR-1
SRSF8	PLA2G4E	lnc-MPZL1-1
SLC12A9	BTLA	WNK1
TANK	B3GAT2	TSSK4
TRIM14	NUBPL	IL13RA1
TIMM17A	YAE1D1	lnc-FAM156B-1
MTMR8	DEFB136	MAP3K5
LOC102723373	ST6GALNAC6	HGS
SERPINB8	lnc-SHANK2-5	TMOD3
TIGD3	DIMT1	NBPF14
KIAA1683	AR	HAUS4
ZNF830	RAD50	FUT7
ARHGAP12	NCBP2	lnc-TMEM71-1
CST3	FBXO16	PRO2852
C6orf47	ZNF521	ATP11A
GSAP	MOCS2	DTX2
AGO3	PET100	BRMS1
ABCA1	TTC21B	CFAP58
SNRPD1	lnc-PPA2-1	LINC00222
N4BP1	SNORD71	BCL3
CKS2	lnc-CLNS1A-2	SLC39A1
LYN	C19orf57	CXorf21
ACTR6	FOXD2-AS1	PHYHIP
XLOC_l2_005489	SNORD32A	IL10RB
ANKRD28	lnc-GNA13-1	NR6A1
GRB2	ABRACL	GPER1
UQCRBP1	lnc-TIFA-1	PPP1R18
ARSA	MEA1	PIANP
SNORD69	RGS16	SPACA1
AKR1C1	XLOC_l2_014711	SAA3P
lnc-ITPR3-1	SAMD15	OS9
TGDS	LINC00648	lnc-ADCY2-1
MRPS33	ZNF519	CMIP
CREBRF	LDLR	lnc-ROM1-1
XLOC_l2_014549	XLOC_l2_011011	LINC01010
TLR6	METTL25	ADM
LPA	RPS3	LOC284240
RXRG	NALCN	RAB4B
CD82	ANO1	TMEM235
FIP1L1	lnc-BEST4-1	MICALL2
lnc-SLC2A13-2	ZNF77	PDE6H
RPS6KA5	CCDC102A	HIST1H3C
BNIP3	LEF1	CD300E
ZNF74	AFAP1-AS1	ECHDC3
lnc-C6orf125-1	TFAP2E	LOC101929707
ARV1	CETN3	TSC22D4
HLA-A	LOC374443	lnc-AKAP17A-1
PRR14	ERH	LOC100996437
LOC101929272	TBC1D10A	lnc-OCM-1
lnc-TSHZ2-4	HNRNPR	lnc-KLRG2-1
CD248	AUH	IL33
DPY30	ZRANB2	lnc-HDDC2-3
SARAF	XLOC_l2_010489	GPR84
OSTF1	COPB2	SLC2A3
PRKD3	RBM34	HK3
FBXO4	FGFBP1	PSENEN
CXCR2	C12orf57	SLC46A3
MTMR3	ZNF676	lnc-AL136219.1-1
AKTIP	XLOC_l2_015762	LASP1
lnc-UPF2-1	UTP18	IFNAR1
lnc-HHIPL1-2	SMYD4	FLJ43681
SMYD2	TMEM65	RBP2
THAP1	lnc-RHBDD1-1	PSEN1
lnc-GPR182-1	ARL4C	SRGAP2
BPNT1	SOD1	lnc-WDR34-1
LITAF	lnc-MOCS1-1	RBM10
CBFA2T3	lnc-COPS4-1	TNIP1
NINJ1	lnc-ZBTB25-1	lnc-HEPH-1
GOPC	NDUFAF5	lnc-TLR2-1
NDUFAF4	lnc-RP4-604K5.1.1-2	lnc-ACOT1-3
CNOT7	RMDN3	lnc-AC079341.1-2
NLK	FAM96B	CTSA
HIST1H3A	RPL9	lnc-NUAK1-2
C6orf48	PSMD6	MEGF9
AGPAT9	KIF15	MIR663AHG
ALOX5	XLOC_l2_011901	FMNL1
PIM3	lnc-DPH1-1	CRHBP
HPN	PMS1	KAT6A
lnc-APBB1IP-1	CROCC	RILPL2
NPM1	ZNF26	lnc-VSIG10-1
AHI1	CA13	EGLN2
HPRT1	FLT4	LINC01000
GAK	CWC27	SH3D21
ABHD17B	FAM134B	IPMK
lnc-TMC7-1	TSTD1	SCARNA11
CARTPT	lnc-CRISPLD1-1	LSAMP-AS1
TMEM56-RWDD3	CHEK1	lnc-CCL1-3
MYO5A	LYRM5	lnc-TFB2M-2
MMP24	POLG2	lnc-KLHL36-1
CIB2	lnc-ANKRD18B-2	RC3H1
LINC00824	CDC16	CALR3
CDC37L1	LINC01555	lnc-ZC3H12D-2
FGR	METAP2	LOC100506860
LOC100500773	lnc-CBLB-1	lnc-SMCR7L-1
EVI2B	CPE	TMEM200C
ID3	EFCAB13	lnc-PROM1-1
FBP1	MRPL11	DSE
TOR1AIP1	ACYP1	MDH1B
COX2	CGGBP1	OSTM1
LOC729603	GABPA	XLOC_l2_010118
lnc-FGD3-1	LOC100131654	KCNK7
XLOC_l2_002603	GCLC	lnc-PSMG4-1
MEF2C	lnc-BHLHE23-1	IP6K1
COL4A2-AS1	SOX21	MLLT4
MATR3	CMC1	CKAP4
STAT1	GSG2	lnc-NGF-1
YIPF4	NR3C2	EIF1AX-AS1
TM9SF3	SCYL3	CACNA1E
lnc-CHMP1A-2	LOC101927070	lnc-ADARB2-1
MRVI1	AGL	lnc-QKI-1
lnc-CETP-1	LRRCC1	LINC01465
OFCC1	TMX3	lnc-ARID1B-2
LPAR2	DLAT	ITPK1
ZNF138	VPS13A	GLA
LOC283038	EEF1E1	ADAM20
SEC23A	ANKRD49	SLC44A2
TMEM117	LOC101929147	ARHGDIG
CENPQ	HTATSF1	HIST1H1T
OTUD5	GK5	GBP2
CISD1	RPL17	ACAP2
ASUN	MRPS22	lnc-MYO10-1
HEXA-AS1	KLHL4	lnc-CA7-3
RBM17	ECI2	PACSIN2
BRINP1	SLC35A3	lnc-CRABP2-1
HSPA1A	PURA	LOC100128374
KCNK1	L2HGDH	CIB3
lnc-PCDH12-1	HMGN3	GOLGA2P9
HELQ	SASS6	ACSL1
MTERF2	MATK	SIRPG
TMEM154	GPR171	INS
MVP	HINT1	ARHGEF2
FLJ31662	LEKR1	TCN1
lnc-IL23A-2	DEFB109P1	MAMSTR
ACTL6A	FBXL22	lnc-FAM163B-1
SNORD31	CEP78	MX2
TNFSF13	lnc-SMAD3-1	LINC00899
ZC3H3	MICU2	ANKRD13D
lnc-C12orf49-2	MAP3K7	ATP2B1
MAP3K11	ZNF154	MICB
RPA2	PEX12	FLT3
MFF	C2orf76	SPAG9
lnc-FBXO47-1	EIF3E	LMO2
SNORD27	lnc-PKNOX1-2	GTSCR1
CDKN2AIP	OTOP3	LINC00710
TRIM59	ALG2	GGT3P
LOXHD1	ZNF527	CUX1
ESPL1	ZNF548	lnc-C9orf163-1
ZSWIM4	YPEL2	EHD4
ZBTB7B	lnc-ERP29-1	lnc-PCSK2-1
CSRP2	ELOVL6	PPFIA1
TNFSF10	LOC101927783	lnc-LPHN3-2
PRKCD	LYRM4	CSNK1A1
NOG	SLC25A4	LOC102725022
CD69	SLC35F3	KMT2D
RASGRP1	MRM1	CTDP1
lnc-POLD3-2	KRCC1	DEFA3
TCEB1	ZFP2	LOC101927723
OSBPL2	CNOT6	ITFG3
GZMB	CD8A	CDKN2A-AS1
LOC102723961	DACT3	DNAJB12
KIAA0226	lnc-APBA1-2	lnc-NR1D1-1
lnc-GDF10-3	PLEKHA3	LOC101929132
AREG	RAD51C	LINC00159
NUDCD1	TSNARE1	WIPI2
lnc-C17orf66-1	KIAA0020	LOC100507516
IL1R1	lnc-EEFSEC-2	XLOC_l2_005438
CMPK1	ANKRD20A3	LOC401286
CDKL3	SOCS4	FLAD1
LOC101929609	PEX11A	ANKRD62
CSAD	IFFO2	AP3D1
FAM96A	CUZD1	TMEM75
TRIM45	AUTS2	USF1
BATF2	FZD3	RRAGD
KIAA1211	COX6C	ZYX
ABI2	PKIA	MPZL3
BEX2	CCDC53	TSKU
GRIN3A	CWC15	XLOC_l2_001569
UFL1	APC2	SNORD74
ORC3	CHUK	LOC102723765
MTDH	TMEM18	NFIC
RIN1	lnc-EFR3B-4	lnc-KRT81-2
lnc-TM2D2-3	XLOC_l2_012210	TRIM9
CAPG	GTPBP10	lnc-DUSP1-2
D2HGDH	HDDC2	LOC101928673
MICAL1	LOC101928898	OLFM4
CNTN4-AS2	KCNA3	SIL1
CHRNB3	lnc-SPATA5-2	LOC100128333
ADAP1	LOC101929633	SLC9A8
OIP5-AS1	CASC11	lnc-MYH13-2
TEX30	CFAP97	LRRC42
LOC101928477	RBBP4	MEG9
DHRS11	LAMC1	lnc-MAP6-3
RFC4	RAD54B	lnc-SRBD1-1
AZIN1	RHOH	RHOG
SPATA5	GPKOW	DNAJC13
ACAA2	lnc-C2CD2-1	NDE1
P3H2	ENO1-AS1	LOC101928418
AP1G1	DCTN6	NAGK
lnc-TRAPPC8-1	FASTKD3	ATP6AP1
CNTNAP2	KCTD10	lnc-XXYLT1-1
LINC01352	DNAAF2	XLOC_l2_007595
CSF2	ZNF25	lnc-DHCR7-1
SS18L2	AUNIP	GLT1D1
INSL6	UBA6-AS1	SLC30A2
lnc-CKB-2	LOC101926966	KIAA1257
DNAJB4	NXT2	SNORA30
KCNK10	ZBTB8A	TBX5-AS1
CRYGD	LINC00526	GM2A
CELF1	lnc-TARDBP-1	lnc-OTOA-1
ZFAND3	LOC101927311	MBOAT1
lnc-C1orf168-2	PHB2	FAM111A
TSPYL1	lnc-TARBP1-5	MKLN1
MIS12	USP46-AS1	QPCT
lnc-RGL4-4	TCP1	SLC8A1
TLE1	LOC100129648	EDEM2
LOC101928403	SFR1	TSPAN16
NSFL1C	VKORC1L1	FAR1
lnc-KANK4-1	lnc-IL17B-3	CFAP69
ST6GALNAC2	GAS2	PRTN3
RNF2	PSAT1	lnc-ZNF608-8
G3BP2	CPOX	MXRA8
POTEA	CCDC163P	XLOC_l2_003856
ULK1	NUP54	SLC37A2
NBPF10	DNAJC27	PISD
SPIC	MYO1D	LGALS9
TARP	lnc-GCM1-1	lnc-LPIN2-1
LINC00476	TMEM243	DEFA4
B4GALT5	UBAC2	SPAG6
SCG3	GKAP1	JUND
CRTAM	MTIF3	LUZP6
SRP14	CLNS1A	lnc-C16orf45-1
ICAM5	SCCPDH	GNAI3
NOTCH2	HS3ST3B1	SMG5
MEDAG	lnc-C2orf55-1	MIER1
FCGR2A	PPIAL4B	lnc-ANKRD18B-1
AFAP1L2	LOC286272	C16orf71
SRGAP1	SPIN4	LOC494150
GRIPAP1	BZW2	lnc-NUDCD2-6
C11orf58	ALG5	LRP10
LAMP5	ZNF345	SIGLEC5
PECAM1	LOC101928783	HIATL1
lnc-NBEA-2	CTDSPL2	IFITM2
NSA2	lnc-GATA3-9	CHRNA10
SULF2	TEX11	ANKRD44-IT1
CEBPZ	KCTD6	CFLAR-AS1
TTC26	KRT73-AS1	lnc-DCUN1D1-1
ANLN	SARNP	GMIP
lnc-FAM92A1-1	RPS21	THOC5
UQCRB	RPL15	TMEM253
C9orf131	CCT4	SBK3
CMTM6	LOC102723729	CARS2
HUS1B	lnc-ATMIN-3	CDK19
TMED2	lnc-C3orf23-2	KCNIP3
CHRNA1	OIP5	LOC100287387
ALG1L	C1orf21	lnc-ANTXRL-3
lnc-NRK-1	GPR68	lnc-NRXN3-1
LEPROT	XLOC_l2_015075	EMR2
lnc-CORO6-1	ZNF470	CLEC5A
IFITM4P	SUGT1P3	DGCR2
PCBP1-AS1	LXN	MYD88
MICALCL	FAM50B	CERS3-AS1
lnc-RNF186-1	RPL23	lnc-ZNF622-1
DISC1-IT1	TMEM106B	DKFZp667F0711
IMPDH1	L3MBTL4	FRG2C
ZBTB33	RBM8A	HERC2P10
TMEM50B	OARD1	PABPC1L
NDUFB4	TCF19	lnc-TM4SF4-2
TXNDC9	COMMD8	lnc-RAD23B-1
ZNF784	lnc-PRM1-1	MARVELD1
TOR4A	WDR89	AMDHD2
KIAA1731NL	MRPS25	SRGAP2B
UBLCP1	ZDHHC8P1	BCL6
LOC100287896	GEMIN2	ZSCAN30
ELMOD3	XLOC_l2_003649	FCGR3A
LOC102724530	IQCH	GNN
OCLN	TXNDC16	ATP6V0E1
C10orf54	RRP36	LOC101930457
TBCA	RSPO4	STXBP2
BST1	ANXA1	HES1
EPC2	PPP3CC	lnc-ADAM30-1
lnc-ANKRD1-1	FBXO22	SYK
PGLYRP1	ZNF582	H3F3C
TVP23B	ZNF354B	lnc-GPR132-1
KRTAP5-5	GUSBP1	EDEM1
METAP1	FAM162A	EPOR
TIMP2	LOC101929531	NLRP10
MRPL39	DNAJC25	XLOC_l2_008546
lnc-APBA2-2	FEN1	XLOC_l2_003682
MGAT2	CMC4	MORN1
CD97	BCL7A	lnc-CLDN20-3
LINC00493	EBNA1BP2	SYNPO2L
TXNL4A	MLH1	WNT2B
HRASLS2	OR2T1	TIAL1
SEC14L1P1	UBL5	TBC1D8
TMED10	ZNF45	CFI
ALPK1	XLOC_l2_000123	GPR137
XLOC_l2_013162	NELL2	GLIPR2
SOX13	PDP1	lnc-CRNKL1-1
LOC102723465	ZNF569	NAIP
ZNF142	NDUFAB1	RBSG2
ADAMTSL4-AS1	QPCTL	lnc-STIM2-3
NEU2	ZNF597	ACIN1
NUDCD2	ZNF461	lnc-PFKP-13
CCDC39	BPIFA3	NIT1
UBN1	CDAN1	WIPF2
LOC100507033	GPA33	TBC1D2
ANKRD46	lnc-SLC6A12-6	lnc-WDR7-2
TMEM234	HNRNPA1	PRPH
SH3YL1	C2orf47	UMOD
LOC285178	lnc-PHGDH-1	lnc-RNASET2-1
TRAM1	HADH	lnc-UBAP2-1
GNPDA2	HMGB3	HCAR3
LOC102723564	LUC7L2	LOC93432
TET1	EPB41L4A-AS1	FRAT1
WHAMM	HIST1H4C	HSPB9
TNFSF13B	XLOC_l2_013192	ASAP1
UGDH	lnc-NPAT-2	HOMER3
NUP107	PRPF38A	SPACA6P
TRAF4	TMTC3	lnc-AC092031.1-1
TMEM258	LOC101929549	IL15RA
RNF115	RINT1	MTX1
CDKN2D	lnc-AC008394.1-1	CDC42EP2
TMEM54	SLC4A10	LHFPL2
lnc-SLC5A8-1	XLOC_l2_007315	KIF13A
C18orf61	MYO3B	lnc-CPPED1-1
BOLA3	RTN4R	FLJ38717
DPM1	ATP5I	LOC100506405
BAX	KRTAP13-1	VTI1A
MAPK13	LOC729860	lnc-GPER-2
RPL24	RAN	SLCO1B1
NPY4R	FAM159A	DNM3OS
VAMP5	ZNF799	PARVG
MELK	CT62	lnc-CDR2-1
LINC-PINT	lnc-GJA10-6	LINC01144
ACAD10	PRPF39	KIAA1875
ZNF84	UGT2B4	lnc-UAP1L1-1
XLOC_l2_001331	PARP2	APBB3
RNF166	NRAV	PP12719
PIGF	DSCC1	AMICA1
TRG-AS1	TAS2R1	ARRDC3-AS1
XLOC_l2_015952	MANEA	NRM
LOC440700	SUCLA2	lnc-AL391421.1-3
LDHD	HPS4	TALDO1
TRAF5	XLOC_l2_012071	DPEP3
ARL14EP	POLR2B	lnc-TMEM235-1
AIM2	PCID2	lnc-PGAM1-1
ZNRF2P1	LOC101928298	MT1L
CHD1	METTL18	NRADDP
lnc-OBSL1-1	LOC101927798	OR51T1
lnc-OBFC2A-5	IPO13	USP15
NT5DC4	XLOC_l2_012010	ALPK3
GPN1	SYTL2	lnc-LY86-3
AGER	MRPL51	XLOC_l2_013277
lnc-PCYOX1-2	PSMA6	lnc-DGAT2-1
ANO10	NUDT9	lnc-RAPH1-1
FBXL20	GEMIN6	DNTTIP1
YPEL1	KLF3-AS1	NPLOC4
TAF9	RPL35A	RAPGEFL1
lnc-F8A2-1	DDX4	GRB10
TMEM43	RAB39B	lnc-ZNF768-1
lnc-STOML3-1	ZNF280B	OR52N5
lnc-CCNE2-1	COQ10A	MADCAM1
lnc-PLAU-1	LOC102723885	MYO9B
TOMM20	GOLT1A	lnc-PHF20L1-2
SMN1	RNF138P1	MANSC1
ANAPC5	MRPL40	ASPH
NDUFS4	TMEM42	RRAGC
lnc-TRIB1-2	MPC2	CRISP2
HTATSF1P2	XLOC_l2_007829	lnc-GPR63-1
COPB1	lnc-PRKRIR-1	LINC01419
lnc-PVALB-2	ANKRD36BP2	SH2D4B
lnc-TRIP10-1	CDHR1	CD14
lnc-SLC17A6-1	MAK16	C20orf24
COASY	OTUD6B-AS1	MIER2
MGC24103	RPS6KA6	SLC13A4
ARF4	LRP8	ZBTB20-AS1
lnc-GYPC-1	lnc-RAB40AL-1	lnc-PRR7-2
RALB	IDNK	DHX34
GNB2	BCKDHB	FRAT2
PAK6	IKZF2	PELI2
RAP2A	INSIG2	LINC01195
TTC27	PFDN5	FAM46A
ARL8A	LRRC1	SF3B4
lnc-RP11-116D17.1.1-6	ZNF596	LOC100288884
EMC2	PCGF6	XLOC_l2_000427
lnc-AC233263.1-1	lnc-KCNK10-1	EXOC3
CCR1	TUBD1	lnc-CPXM2-1
HIPK3	RPS25	CASP10
lnc-RP11-582J16.5.1-1	RAB23	MGRN1
ELOVL4	lnc-AC018816.3.1-4	C9orf153
LOC101929648	lnc-MCCC2-2	lnc-CSGALNACT1-2
lnc-COLQ-1	HTR1E	SELP
LOC400706	RFC5	GAPVD1
ZNF614	LOC339166	LOC100128437
HELZ2	lnc-XXbac-B461K10.4.1-2	NUB1
POLR2G	ZCRB1	MTG2
TOMM5	lnc-ACRC-1	FBXL13
CASC15	FLI1	ST6GALNAC3
FAM179B	ZNF853	lnc-CRYL1-1
TPM3P9	CCNB1IP1	lnc-ORC3-1
LOC100132174	NDUFS5	LOC644852
ZDHHC4	UCK2	UVSSA
QSOX1	MORC4	lnc-UTP11L-4
OR1M1	ADAM1A	CCPG1
LEF1-AS1	UBE2G1	lnc-DCAF4L1-1
LOC102724463	RPL10A	lnc-FAN1-1
ZNF502	lnc-CLRN2-1	LOC101060553
RNASE2	DOCK10	lnc-KIAA1755-1
ARID4A	SYNJ2BP-COX16	HNF1A
KIF4A	TSNAX	lnc-MRP63-6
ZBTB7C	ATM	F12
MCM7	CCDC102B	ARHGAP24
HMGXB4	ZNF425	MIR4435-1HG
TEX10	FBXW8	MBL2
DPY19L3	OAT	CNTN6
NFIA	FLJ30679	lnc-DPCD-1
NIPA1	BICD1	SSH1
lnc-VMO1-1	SNORA66	KIAA2022
RAB29	RPL26	RETN
VAMP7	DNAJB1	lnc-ANGPTL2-1
SH3BGR	MBLAC2	lnc-IL1B-1
LOC101929054	lnc-TSPAN32-1	STX6
TSHZ3	ANKRD36	TRIM25
lnc-PLXND1-1	RBM7	ZDHHC3
DAPK2	ATP6V0E2-AS1	DHX8
TDP2	LARS2	ODF3B
PIGA	KLF12	CC2D2B
CCT6A	GAR1	NPFF
ZCCHC6	PXDN	lnc-C7orf11-2
ARL6IP6	CDC45	ACOT9
SIPA1L1	NDUFA12	KRT18
RAD21	FCRL6	NEDD9
OR10A2	CDKN2C	lnc-CTH-7
ZBTB25	PITPNB	MIEF2
CCDC82	LOC389906	SAT1
RNU12	SNRK	PXN
C2orf69	NEMF	LOC100499194
ABCE1	UBE2A	lnc-TUBGCP3-5
VGF	GXYLT2	HGF
GNG2	PRAMEF22	MEIS1-AS3
PCDHB16	CPA1	RFWD3
COPS3	NANOG	PGP
SEMA4A	ZDHHC14	LINC00482
LARP4B	SERPINB12	ATHL1
MYADML2	PIK3C2G	AQP9
SYNC	ZFYVE21	lnc-NAA30-2
lnc-COL1A1-2	lnc-CCR8-1	ST3GAL2
LINC00861	CEP192	lnc-TM2D2-2
MSRB2	BTAF1	ASPSCR1
ZNF442	PARD6B	lnc-NT5E-1
SNORD116-26	MRPL47	OR10W1
GPR155	ATP11AUN	PPP4C
PPWD1	lnc-C5orf47-1	DECR1
ANAPC10	LOC102724448	lnc-MKRN3-3
TBC1D10B	lnc-SLC7A1-2	GGT1
NFATC3	LARP4	OR51B6
MPDU1	ZNF347	lnc-MUC5B-1
LINC00671	ACAD8	WWTR1
LECT2	lnc-ASB3-2	FZD5
RNF130	MIR146A	DENND5A
PTS	PFDN6	PCK1
SPINK2	ZNF667-AS1	BACH1-IT2
CCDC71L	OSGEPL1	lnc-C1orf106-1
ZNF14	SNRPD2	SCPEP1
GTF2H5	PRR5L	lnc-PCDH18-3
CDC42SE2	LOC100130071	CEP85
FASLG	lnc-ZNF804B-2	lnc-AGA-1
CCL4L2	lnc-C2orf27B-3	lnc-ZBTB44-1
RNF139	lnc-RP11-817J15.3.1-1	TKT
lnc-DLX2-1	XLOC_l2_009790	GCM1
CHRM3-AS2	ACKR3	FNDC3B
lnc-FOXO6-1	MRPL36	lnc-ARMC10-1
ALOX5AP	lnc-DPH3-1	ABCG1
LOC101929007	RFXAP	lnc-HDAC2-2
GCA	lnc-ABHD12B-1	TRIM7
ORAI3	SMARCAD1	DDAH2
PHKA2	lnc-ZNF572-1	GPR107
RTN2	STK33	GPR116
NGDN	lnc-CDC16-1	SQRDL
XLOC_l2_003292	MBTD1	EPCAM
DHX15	lnc-MBTPS2-1	SNORA40
HORMAD1	GNA13	lnc-CLDN6-2
DNAH7	ROMO1	lnc-NSUN2-1
TMEM218	DHX29	XLOC_l2_005076
ANKDD1B	S100B	EMILIN2
DOCK9-AS2	WDR75	AOC4P
HDGFRP3	lnc-FAM105B-1	TCEB3-AS1
ADH5	lnc-BHLHE22-3	FAM171B
PLGRKT	lnc-C7orf49-1	ALDH3B2
S1PR3	LOC101928714	lnc-ZWINT-1
LRRN3	CDKN3	LOC101928067
EVI5	KIAA1147	lnc-TNFRSF13B-4
BOD1	SNRPF	UG0898H09
ABCA8	ADAMTS1	lnc-SERAC1-5
MKRN2	DEPDC1B	lnc-NID1-3
SLC7A7	XLOC_l2_009313	lnc-RP11-410N8.4.1-1
lnc-TELO2-2	lnc-AF127577.1-2	BMP10
CYP4F2	PPP2R2B	HCG2040054
PRKAG2	STARD9	lnc-C4orf27-1
FAM200A	TRIP4	AVIL
INCENP	MMAA	XLOC_l2_013837
LOC401220	SH3GL3	SNORA11D
TRAPPC6B	ZNF28	OR9Q1
ZNF184	UQCRFS1	FGD2
TNFRSF1A	TIGD7	LOC153684
LOC644838	TMEM14C	NFYC
PSMC6	lnc-PABPC4-3	FAM193B
SMIM19	LOC102723649	lnc-RP11-17A1.2.1-2
TIMD4	TEX35	SHISA5
LINC00162	ZXDB	DYTN
TEKT2	FAM206A	OTX1
C21orf62-AS1	TRIM13	C18orf25
UFD1L	ARHGAP20	HSPA1L
AEBP2	ANKRD27	lnc-CLLU1.1-9
SCO2	WDR45B	lnc-C8orf74-1
TMEM230	IREB2	LOC100293748
SPHAR	DCAF17	JARID2-AS1
PLCB2	lnc-METTL13-1	TEC
RSL24D1	lnc-C2orf40-6	SP110
ATP5O	lnc-ZBTB25-4	lnc-TUSC5-2
TBPL1	DESI2	lnc-MAP1LC3B2-2
PZP	EFCC1	SHKBP1
FXN	NUP153	lnc-MLL5-1
XLOC_l2_007178	C7orf73	CDS2
KDM6B	HMSD	lnc-PHTF2-2
CAMKK2	XLOC_l2_013116	LOC102723672
C7orf76	GATM	STON2
SNORD97	MIR181A2HG	NUDT16
CDC42SE1	MRPS31	NEU1
TMEM92-AS1	MRPL30	MIR202HG
LOC102723826	COBLL1	lnc-C21orf54-3
SLC7A11	lnc-ZFC3H1-2	lnc-UMODL1-4
TRAPPC4	ZNF709
SNRPB2	ASIC2
TBC1D3P5	SGOL1
lnc-GRIK2-2	lnc-HOXB1-1
ZBTB1	lnc-C17orf62-3
DSC2	lnc-LBX1-2
FOXA3	SNHG6
ATP5F1	THEGL
OXSM	ATP5L
EXOC3L4	lnc-ZNF726-1
PAIP1	TCFL5
ATG5	SYCE2
DUSP13	BFSP1
MED30	ZNF883
VPS36	lnc-TBC1D8-1
lnc-TMEM132E-2	SLC35F2
lnc-CISD2-1	NUP88
PHC3	ACADSB
HCK	GATSL3
BAG2	TMEM242
ZNF283	ZNF32-AS1
MPC1	lnc-VCAM1-1
TEP1	UMPS
MAP4K5	SMAD3
TUBB6	PCED1B-AS1
ATP5J	RPS27L
SERP2	XLOC_l2_010370
RPL23A	RNF183
VIPR2	PPP1R9A
LIPH	lnc-RNF144A-3
MCTP1	FASTKD5
XLOC_l2_009613	LOC729987
GGTLC2	SSBP1
LOC100132474	ZNF766
YWHAQ	GOLGA6C
LOC101927363	ADA
lnc-ABCC5-1	XPO7
lnc-HELZ-1	ERICH6-AS1
MSANTD3-TMEFF1	XLOC_l2_005194
CYTH3	CNKSR3
MUC1	lnc-CALHM3-2
SOCS3	DMRT2
DMXL2	LOC102724532
ZNF880	lnc-T-1
COL13A1	MTRNR2L4
lnc-RPL17-1	LDLRAD2
LLGL2	TSHZ1
LOC388210	FAM110C
ENPP5	PPID
RSRC1	NXT1
IGF2R	lnc-RAP1GDS1-1
DCLRE1A	lnc-SMARCC2-4
ZNF487	CDC25A
SLC25A32	LINC00342
FLJ27255	MRPS14
AGFG1	DKC1
NDST1	PANK1
TCF7L2	lnc-TMEM35-1
RPF2	EBAG9
DMKN	lnc-LDLRAP1-1
TYMP	COA5
BCDIN3D	LOC339975
NEDD8	MSANTD2
CR2
SLC19A2
SULT2A1
lnc-VWDE-3
LINC01191
CTSG
C1R
CDC42EP4
RPL6
NAA20
TLR5
TMEM109
DLST
lnc-HS1BP3-1
lnc-MYOM1-3
TMEM106C
ACOT1
TCF4
UTP3
TXNRD1
SERINC1
SLC41A2
CANT1
VWDE
WDR87
IER2
STEAP1B
lnc-C6orf221-1
PRG3
lnc-RIMS3-2
LOC100419583
FCRL3
EEF1B2
SIGLEC10
LY9
OR4K15
SLC17A9
SPOPL
SIRPA
UQCRH
MEF2B
lnc-ANP32A-1
UBXN8
lnc-ARFIP1-2
C20orf62
GJD3
LINC01215
DNAL1
C1QBP
PAQR3
YPEL3
XLOC_l2_001549
VCAN
FAM63A
lnc-IRF2-1
PLP1
EXOSC8
LRRC40
lnc-MITF-3
RARA-AS1
FAM220BP
[truncated: 1,814 more rows]

## Sheet: Supplementary Data2
HARG	Ageanno	Gene Cards
GHR	CD3D	APOE
GHRH	CXCR4	TP53
SHC1	FCGR3A	CFH
POU1F1	FGFBP2	IGF1
PROP1	GNLY	IL6
TP53	GZMH	ARMS2
TERC	GZMK	INS
TERT	IFITM2	BRCA1
ATM	MT-ND5	TNF
PLAU	NKG7	EGFR
ERCC2	PRF1	BRCA2
ERCC8	PTPRC	CRP
WRN	TYROBP	MTHFR
LMNA	PLEK	HTRA1
IGF1R	CD3E	ACE
TXN	CD8B	VEGFA
KL	MYO1F	IL10
E2F1	CD69	ABCA4
PTPN11	KLRB1	C3
NFKB2	AAK1	MAPT
STAT5B	CD27	BDNF
STAT3	AKAP13	APOB
STAT5A	CD247	ALB
NRG1	IL7R	CDKN2A
HDAC3	MBP	BDNF-AS
GH1	TES	IL1B
IL7R	SPN	LMNA
IGF1	IGFBP7	ESR1
IGF2	KLF2	APP
INS	SPON2	MLH1
NGF	ID2	TGFB1
IRS1	S100B	LEP
PTPN1	FCRL6	SNCA
IRS2	RGS1	PPARG
AKT1	LGALS1	FBLN5
PIK3CB	ADGRG1	TLR4
NGFR	HBB	CFB
HRAS	TTC38	ADIPOQ
MYC	TXK	VDR
EGFR	PRSS23	BRAF
ERBB2	SYNGR1	ERBB2
INSR	PTGDS	ATM
NCOR1	CEBPB	KRAS
NBN	IFITM3	MSH2
JUND	TYMP	CST3
IL2	C1QC	CTSD
PDGFB	LILRB2	AKT1
EGF	CTSS	PTEN
IL2RG	HLA-DQB1	NOS3
FOS	C1QB	MMP9
PDGFRB	HLA-DPA1	WRN
EPOR	TREM2	SOD1
SST	LY86	H19
PRKCD	FCGR3A	HMCN1
PPARA	CDC42	IFNG
RET	CRIP1	TERT
PLCG2	A2M	HIF1A
PEX5	C1QA	TTR
TCF3	APOC1	AR
PARP1	DDAH2	CXCL8
BRCA1	MS4A7	CTNNB1
PIN1	CYBB	GRN
PTEN	PTPRC	SERPINE1
CREBBP	SRGN	COMT
HIF1A	MS4A6A	PSEN1
UBB	GPX4	HLA-DRB1
RPA1	HBA2	PIK3CA
BLM	BTG2	IGF2
BCL2	CD99	MSH6
S100B	LRRC25	SOD2-OT1
VCP	ALOX5AP	APOA1
POLG	NFKBIZ	PDGFRB
IGFBP3	SPI1	GSTM1
HSP90AA1	CD52	MT-TL1
NR3C1	CD74	AGER
EGR1	HLA-DPB1	ERCC2
VEGFA	IGSF6	C2
ABL1	MNDA	MTOR
BRCA2	CEBPD	IGF1R
TOP2A	HLA-DQA2	F2
TOP2B	HLA-DRA	ERCC6
NFKB1	HLA-DQA1	MMP2
TOP1	CD9	BCL2
RAD51	FCN1	CDH1
UBE2I	TRIM22	GBA1
TNF	LYL1	SOD2
PDPK1	HLA-DMA	GFAP
CEBPA	NAMPT	CFI
CEBPB	TES	PTPN11
MXI1	XAF1	CFHR3
TGFB1	ITGAL	ABCB1
ERCC6	TLR4	SIRT1
STK11	FGD2	ELN
EP300	HERPUD1	TPP1
APTX	CD14	PRKN
PML	DUSP6	APC
GSK3B	C4orf48	GH1
HTT	HSPB1	NFKB1
PRKCA	CTSC	RET
SSTR3	CD300E	F5
HELLS	SECTM1	SLC6A4
APOC3	ERAP2	CFTR
EEF2	RGS18	CYP2C9
ERCC3	GBP4	CFHR1
TERF1	LILRA5	PTGS2
PRKDC	SLCO3A1	NF1
CAT	ZFP36L2	POLG
ERCC5	HES4	CCND1
AR	HBB	HLA-DQB1
GTF2H2	IFI6	CYP3A4
XRCC5	MT-CO1	HFE
PCNA	CTSS	LPL
FEN1	MT-CO2	BEST1
FAS	MT-ND2	PLEKHA1
TERF2	TYMP	JAK2
XRCC6	MT-CO3	PON1
POLD1	MT-ND5	KIT
BAX	C1QC	CCL2
RB1	C1QB	PRPH2
EMD	MT-ND1	CHEK2
GRB2	C1QA	IGFBP3
FOXO3	MT-CYB	EGF
FOXO1	EEF1A1	CYP19A1
HSF1	FOS	GSTP1
XPA	AP1S2	FBN1
MSRA	LYZ	CBS
RECQL4	TREM2	LRRK2
SOD2	FGL2	GSTT1
SOD1	PTPRC	LDLR
FOXM1	VCAN	XRCC1
COQ7	APOC1	AGTR1
CACNA1A	HBA2	SHBG
LRP2	CYBB	CTLA4
AIFM1	HLA-DPA1	VIM
UCHL1	HLA-DPB1	FMR1
APP	VMO1	AGT
APOE	HAMP	CAT
A2M	DUSP6	MDM2
SNCG	SERPINA1	SCN1A
PRDX1	CEBPB	HNF1A
PON1	MNDA	IL1RN
RELA	LCP1	VHL
IL6	RGS1	STAT3
RGN	LYVE1	SLC6A3
ATP5O	NCF1	SLC2A1
RAD52	HLA-DQB1	INSR
TOP3B	KCTD12	NPPB
ERCC1	GPR183	FTO
SIRT1	C4orf48	PMS2
HDAC1	MPEG1	MYH7
HSPA9	LGALS2	KCNJ11
GPX1	HLA-DRB1	PARP1
GSR	APOE	KDR
GSS	CEBPD	MYC
GSTA4	HSPB1	MEG3
GSTP1	CTSD	CD36
MT-CO1	CH25H	PALB2
HSPD1	LRRK2	ICAM1
HSPA1A	IRF1	DRD2
HSPA1B	MT-ND6	ACAN
PCMT1	CXCL16	IL4
MAPK8	RGS18	CLN5
YWHAZ	DPYD	SCN5A
PTK2B	SKAP2	BGLAP
PTK2	HBB	VWF
IL7	LILRB3	NPC1
MAPK14	LILRB2	GLA
FGFR1	CD36	CLN3
SP1	PRKCB	PCNA
FLT1	HBA1	PPARGC1A
JUN	MAP3K7CL	MPO
MED1	SHTN1	TNFRSF11B
MAPK9	RNASE1	MAPK1
MAPK3	HLA-DQA1	LINC02605
HMGB1	IFI6	CLU
CCNA2	HERPUD1	TARDBP
HMGB2	TNFAIP2	FAS
MAP3K5	NRGN	ABCA1
TAF1	CYP1B1	NGF
LMNB1	CRIP1	SDHB
SDHC	GNLY	COL1A1
FOXO4	MT-CO3	PRNP
HESX1	MT-CYB	IL1A
PIK3R1	MT-CO2	CYP2D6
BSCL2	EEF1A1	CX3CR1
AGPAT2	MT-ND2	KCNQ1
BMI1	MT-ATP6	NBN
EEF1A1	LYZ	SMPD1
TFAP2A	HLA-B	CYP1A2
BDNF	MT-ND1	KL
CREB1	MT-CO1	PPT1
ATF2	MT-ND5	TH
TBP	HLA-DPA1	LINC01672
APEX1	HBA2	IL2
HBP1	LGALS2	GCK
BUB1B	MT-ND4	CETP
PTGS2	MT-ND3	MECP2
HSPA8	RGS1	MMP1
SIN3A	HBB	CYP17A1
CDK1	PTPRC	KCNH2
TFDP1	CFP	NAGLU
DDIT3	S100A9	PLAT
POLA1	FCN1	PRL
MAPT	HLA-DPB1	CP
CTGF	JAML	SMAD4
HDAC2	CEBPB	EPO
MAX	CTSS	SLC17A5
MXD1	HLA-DQA2	LOC126805793
MDM2	HLA-DQA1	NLRP3
SUMO1	TPM3	CYP2C19
H2AFX	VSIG4	DES
HOXB7	LCP1	GHR
HOXC4	CRIP1	HLA-B
JAK2	FGL2	CLN6
ESR1	MAP3K8	GHRL
LEP	TNFAIP2	CACNA1A
LEPR	MT-ND6	FLT1
NFKBIA	HERPUD1	IL18
CLU	CXCL16	PSEN2
MTOR	MAP3K7CL	NOTCH3
GHRHR	PLEK	LIPC
CTNNB1	PTPRE	TF
PSEN1	PAK1	ATP13A2
DLL3	SELL	TP63
CDKN2A	GNLY	NFE2L2
PPP1CA	LGALS1	TGFBR2
DBN1	PSMB9	DMD
NOG	ANXA2	PGR
ELN	GPX4	TCF7L2
ATR	APAF1	NRAS
UCP3	SNX10	UCP2
ZMPSTE24	FGR	MMP3
TP63	CORO1A	MTR
UCP2	HCST	CYP1A1
POLB	MTPN	CERNA3
GCLC	CD52	BBS10
GCLM	CEBPD	MIR21
SIRT6	CLEC7A	MFSD8
BUB3	PTEN	HTT
RAE1	OSBPL8	HBB
PMCH	RGS10	KLK3
MLH1	TAGLN2	IDUA
CSNK1E	HSPB1	RB1
STUB1	NRGN	IDH1
PPM1D	PRKCB	NPPA
CHEK2	ITGB2	HRAS
PCK1	CASP1	SELP
ARHGAP1	VCAN	FGFR1
CDC42	MSR1	ERCC1
ARNTL	NR4A2	CSF3
CLOCK	LRRK2	MYBPC3
HIC1	DPYSL2	MET
PAPPA	C4orf48	ATRIP
ADCY5	MPEG1	HTR2A
PPARGC1A	CD44	SQSTM1
GPX4	IRF1	KCTD7
UCP1	VMO1	NOS2
FGF23	DDIT4	MUTYH
EFEMP1	CLEC10A	CNGA3
ERCC4	FOS	IL17A
CETP	IGSF6	FGFR3
PPARG	SGK1	PARK7
AGTR1	C1QB	HMGCR
CISD2	CYBB	LEPR
EEF1E1	ALOX5AP	GALC
EPS8	FCGR2A	NOD2
KCNA3	C1QC	CAV1
SIRT7	YBX3	CDKN1B
SLC13A1	CXCR4	REN
SOCS2	CD36	ABCC8
TPP2	C1QA	THBS1
TP53BP1	APOC1	EDN1
SIRT3	NKG7	FGF2
NCOR2	MT-CO1	BRIP1
SUN1	AAK1	CHAT
BAK1	CXCR4	SERPINF1
IGFBP2	HBA2	COL2A1
PYCR1	TYROBP	TTN
TP73	MT-ND5	TNNT2
CNR1	CD69	IRS1
NFE2L2	MBP	ESR2
CDKN1A	PRF1	CLN8
PDGFRA	FCGR3A	FLT3
PIK3CA	TES	PDGFB
C1QA	KLRB1	TIMP1
CDKN2B	NKG7	NR3C1
EIF5A2	FGFBP2	VCP
MIF	MYO1F	SCN2A
DGAT1	AKAP13	POMC
MT1E	S100B	SST
FGF21	LCP1	REST
HTRA2	ARRDC3	XIST
GSK3A	HBB	MEN1
NUDT1	JUNB	PDGFRA
IKBKB	ATM	CD274
SQSTM1	TYMP	IL2RA
CDK7	SPN	GAA
GRN	GNLY	NTRK2
SERPINE1	HOPX	CD40LG
SPRTN	SPON2	MALAT1
RICTOR	CEP78	GNAS
CTF1	ID2	PLAU
TRAP1	LGALS1	RAD51C
TRPV1	CEBPB	HMOX1
NFE2L1	HACD4	MUC1
IFNB1	2024-03-02	ATP7B
GDF11	FCER1G	CDKN1A
AAK1	TAGLN2	B2M
ABI3	PDE5A	BLM
ACLY	CTSD	WT1
ADCK5	HLA-DRB5	CNGB3
AGT	HLA-DQA2	SDHD
AKR1B1	HBA2	PIK3CG
ALOX15B	HBB	ACHE
ARPC1B	MT-ND5	XPC
ASF1A	GPR183	TIMP3
ASPH	NCF1	NTRK1
ATF7IP	HERPUD1	PANK2
AURKA	MTPN	DICER1
AXL	2024-03-01	CRYAA
BAG3	RALGPS2	WFS1
BCL6	ARHGAP24	CYP1B1
BHLHE40	FAM129C	PCSK9
BLK	RCSD1	MAOA
BLVRA	CD22	FOXO3
BRAF	CD69	GAPDH
BRD7	MS4A1	TREM2
BTG3	STRBP	GJB2
CAV1	AFF3	CASP3
CAVIN1	IL4R	SRC
CBX7	S100A4	BAX
CBX8	YBX3	RAD51
CCND1	TSPAN13	VCAM1
CDK18	PLEKHA2	IL13
CDK2AP1	CD27	CXCL12
CDK4	HVCN1	DNMT1
CDK6	CXCR4	ADRB2
CDKN1B	LYL1	CXCR4
CDKN1C	ETS1	PTCH1
CDKN2AIP	HCST	CNR1
CENPA	OSBPL8	AFP
CHEK1	S100A11	GPT
CKB	GZMM	TREX1
CPEB1	PCDH9	MBL2
CSNK1A1	SULF2	SMAD5-AS1
CSNK2A1	HBA1	TGFB2
CTNNAL1	CD2	TLR2
CXCL1	IL7R	ERCC4
CXCL8	CD3D	SAMHD1
CYR61	IL32	PTPN22
DDB2	MT2A	SERPINC1
DEK	AAK1	ENG
DGCR8	CD69	BCHE
DHCR24	HBA2	MTRR
DHX9	PTPRC	MIR34A
DLX2	DDIT4	C9orf72
DPY30	JUNB	RETN
DUSP16	ETS1	DNMT3A
DUSP3	RCAN3	ALK
EHF	BTG2	PLA2G6
ENDOG	HBB	CDK4
EPHA3	ZFP36	TYMS
ERRFI1	KLRB1	EZH2
ETS1	EGR1	PAX6
ETS2	MIF	SYP
EWSR1	CXCR4	TERC
EZH2	MT-ND5	MKI67
FASTK	ATM	FGFR2
FBXO31	GMFB	TNFSF11
FXR1	ZFP36L2	FSCN2
G6PD	S100A11	GNRH1
GAPDH	S100A4	EPHA2
GATA4	MT-ND6	VKORC1
GKN1	AKAP13	CRYAB
GLB1	GZMA	MIR146A
GNG11	PRKCA	NAMPT
GRK6	CCR7	FN1
HDAC4	EEF1A1	GLB1
HEPACAM	SERPINF1	RNASEH2A
HIVEP1	NPC2	G6PD
HJURP	HLA-DPA1	BMP6
HK3	CLIC3	HNF4A
HSPA5	TYROBP	SERPINA1
HSPB2	TPM2	SOX2
ID1	CPNE5	ANGPT2
ID4	MT-CO3	MITF
IFNG	IRF8	UCHL1
IGFBP1	POU2AF1	RECQL4
IGFBP5	HBA2	UGT1A1
IGFBP6	LTB	CALCA
IL1A	JAML	GGT1
ING1	CD79B	TSC2
ING2	MZB1	CYP3A5
IRF3	HERPUD1	STK11
IRF5	PHB	TNFRSF1A
IRF7	SEC11C	ALDH2
ITGB4	MS4A6A	PTH
ITPK1	LILRB4	DRD4
ITPKB	ITGB1	SELE
ITSN2	CAPG	ATRX
KCNJ12	APEX1	THBD
KDM4A	TSPAN13	NEU1
KDM5B	ISG20	LTA
KIAA1524	CD27	TSHR
KSR2	CD79A	HPRT1
LATS1	CD68	DNAJC5
LEO1	SUSD1	RYR1
LGALS3	IFI44L	MGMT
LIMA1	CD36	TGFBR1
LIMK1	GPR183	FOXO1
MAD2L1	CRIP1	DPYD
MAGEA2	APOBEC3C	GAS5
MAGOH	A1BG	GABRG2
MAGOHB	ITGB7	NAT2
MAP2K1	PARP1	CTSK
MAP2K2	JCHAIN	C9
MAP2K3	PDIA4	IDS
MAP2K6	RARRES3	NOTCH1
MAP2K7	FKBP11	DRD3
MAP3K6	ADAM28	IFNA1
MAP3K7	SULF2	SMN1
MAP4K1	CXCR4	BMP4
MAPK12	TSC22D3	MIR155
MAPKAPK5	GNLY	PINK1
MARCHF1	MS4A1	HNF1B
MAST1	JUND	IGFBP1
MATK	LYZ	ERBB4
MCL1	PTPRC	FGF23
MCRS1	CD69	HLA-DQA1
MDH1	JUNB	TNNI3
MECP2	ETS1	RBP4
MMP9	MT-CO3	MAPK3
MOB3A	HLA-DRB5	CASR
MORC3	HBA2	COL1A2
MORF4	AAK1	MFN2
MVK	MT-ND5	MC4R
MXD4	CXCR4	MRE11
MYLK	ITGB1	NPY
NADK	HBB	KCNQ2
NANOG	GZMA	FH
NDRG1	EPSTI1	MT-RNR1
NEK1	DDIT4	C11orf65
NEK4	AKAP13	ALPL
NEK6	MIF	LRP5
NINJ1	BTG2	CEP290
NOTCH3	GZMK	FASLG
NOX4	EGR1	ITGB3
NR2E1	YWHAZ	IDH2
NTN4	ARHGAP30	CD79A
NUAK1	LCP1	CD44
OTX2	SH3KBP1	LOC126862571
P3H1	RCAN3	GCH1
PAK4	FNBP1	GRIN2B
PATZ1	APBB1IP	EPCAM
PBRM1	TTC39C	NKX2-1
PCGF2	HLA-DQA2	MEFV
PDCD10	HNRNPD	ELANE
PDIK1L	GBP1	ADA
PDZD2	RCSD1	BMP2
PEBP1	ZFP36	KITLG
PEX19	MT2A	SCN1B
PIAS4	PAG1	SIRT6
PIK3C2A	FMNL1	EFEMP1
PIK3R5	GBP5	ACTC1
PIM1	IQGAP2	HLA-C
PKM	LGALS1	ATXN2
PLA2R1	IL7R	HLA-A
PMVK	CST7	HP
PNPT1	S100A9	F3
POT1	JUN	TMEM38B
POU5F1	ZFP36L2	ADAR
PPM1B	PTPRC	ELOVL4
PRKCH	CXXC5	NPM1
PRMT6	MAP3K8	LOC110806262
PROX1	HBA2	PLP1
PRPF19	ETS1	APOC3
PSMB5	MBP	JUN
PSMD14	CD69	CREBBP
PTTG1	LCK	PGR-AS1
RAD21	SPON2	USH2A
RAF1	NFKBIA	MAP2K1
RBP2	MTPN	ERCC5
RBX1	ARL4C	GDNF
RNASEL	MYO1G	COL4A1
RPS6KA6	FGFBP2	COL3A1
RSL1D1	SAMD3	IFIH1
RUNX1	CEP78	EPHX1
RUVBL2	PIP4K2A	MME
SELENOH	CXCR4	TFAP2A
SENP1	TPGS1	RPE65
SENP2	PLEK	ARSA
SENP7	TXK	SPP1
SFN	AKAP13	PRRT2
SGK1	SYNE1	MYOC
SIK1	HBA1	OGG1
SIN3B	CHST2	ACTB
SIX1	SPN	PRDM13
SLC13A3	CEBPD	MMP13
SLC16A7	FCGR3A	OPA1
SMARCA4	ITGA4	GRIN2A
SMARCB1	CRIP1	PSAP
SMG1	IL32	SPAST
SMURF2	KLF2	ABCD1
SNAI1	DUSP2	SCN4A
SOCS1	TES	MPZ
SORBS2	FOS	TMX2-CTNND1
SOX2	CD27	HMGA2
SOX5	CD69	NR3C2
SPIN1	CD8B	RAD50
SPOP	CXCR4	NQO1
SRC	FCGR3A	FGA
SREBF1	FGFBP2	EYA1
SRSF1	GNLY	TWNK
STK32C	GPR183	LAMP2
STK40	GZMH	RNASEH2B
SUPT5H	GZMK	IGFBP2
SYK	HBA2	MIR126
TACC3	HBB	FOXP3
TBX2	ID2	CDKL5
TFAP4	IFITM2	GAD1
TGFB1I1	IL7R	SRD5A2
TLR3	ITGB1	FUS
TMSB4X	ITGB2	GLUL
TNFSF13	LGALS1	SIRT3
TNFSF15	LTB	CRH
TPR	MT-ND5	DNMT3B
TRIM28	NKG7	HTR1A
TRPM8	PLEK	FANCA
TXNIP	PRF1	PDCD1
TYK2	PTPRC	LRP1
UBTD1	TRAT1	NSD1
USP1	RGS1	RNASEH2C
VENTX	PTGDS	SCN9A
WNT16	SPON2	DSP
WNT2	PRSS23	COG2
WT1	TYROBP	KMT2A
WWP1	CD247	KISS1
XAF1	ADGRG1	CCL5
YAP1	ASCL2	CCR5
YPEL3	JUNB	CSF1R
ZFP36	SPN	S100B
ZMAT3	MBP	SDHA
ZNF148	AKAP13	ATXN3
	HLA-DQA2	SMARCA4
	CEBPB	PPARA
	SYNGR1	F8
	HLA-DRB1	FTL
	FCRL6	TYR
	ABI3	BARD1
	TTC38	NEFL
	S100B	MAF
	IFITM3	TSC1
	TYMP	TYMP
	CTSS	SCN8A
	TREM2	XPA
	IFI6	SMAD3
	HBA2	SDHC
	C1QC	RUNX1
	SRGN	SCARB1
	HLA-DQA2	CTSF
	LY6E	HGF
	A2M	VEGFC
	C1QB	STAT1
	EPSTI1	GJA1
	APOC1	SMN2
	CEBPB	PROM1
	RGS1	MIR210
	DUSP6	NPC2
	ISG15	SPARC
	MT-CYB	CYP2E1
	ZFP36L2	TPO
	HBB	COL18A1
	HLA-DRB5	OPTN
	MNDA	CD34
	GNLY	F13A1
	CYBB	HSPD1
	GMFB	ENO2
	DDAH2	ZMPSTE24
	HERPUD1	RAD51D
	FCN1	DDC
	XAF1	ENPP1
	NKG7	RHO
	S100A9	RAX2
	MT-ND5	LEPQTL1
	LILRB2	TCF4
	HLA-DQB1	CHRNA4
	S100A8	LOXL1
	CDC42	SERPINA3
	VMO1	CYP27A1
	IFI30	PAX2
	HBA1	MIR125A
	HLA-DPA1	GNB3
	LSP1	HSD17B10
	CEBPD	ABCC9
	HSP90AA1	ACTA1
	VAMP5	MIR146B
	LCP1	BSCL2
	CD14	CDKN2B
	C1QA	HSPB1
	CXCL16	VLDLR
	LYL1	RYR2
	ALOX5AP	HMGB1
	TRIM22	PRKAR1A
	RGS18	ATP7A
	LGALS2	RELN
	ERAP2	TLR3
	CD9	FLT4
	OAS2	TG
	HES4	MIR17
	GBP1	PVT1
	CASP1	GAST
	MX1	CHGA
	C4orf48	MYO7A
	HSPB1	PKP2
	SLC31A2	MC1R
	CD300E	MT-ND1
	RETN	BACE1
	ZYX	MIR27A
	IFI44L	GUSB
	INSIG1	ATP1A3
	GBP4	RPGR
	TMEM176B	POLR3A
	LRRK2	SMAD2
	VCAN	TOMM40
	FOS	PTPRC
	NCF1	SETX
	C1QA	ATR
	C1QB	ABL1
	C1QC	HSPA4
	CTSS	CDKN1C
	EEF1A1	OTC
	HLA-B	DCN
	MT-CO1	FOS
	MT-ND5	BCYRN1
	TREM2	SMARCB1
	TYMP	RECQL
	LYZ	ERBB3
	APOC1	AMH
	HBA2	ABCG2
	VMO1	COL4A3
	VCAN	POLD1
	HAMP	CD14
	LYVE1	ADRB3
	PTPRC	CAPN3
	HLA-DPA1	SOX10
	RGS1	EXOSC2
	FOS	CASP8
	FGL2	HEXA
	IFI6	PIK3R1
	APOE	TNFRSF11A
	VSIG4	ITGAM
	HLA-DPB1	RMRP
	GNLY	KCNMA1
	IFITM3	KCNQ1OT1
	GPR183	FKRP
	LGALS2	PRKCA
	HBB	FLCN
	NKG7	SLC1A2
	CH25H	EP300
	CEBPD	STXBP1
	C4orf48	SLCO1B1
	CYBB	BAP1
	CEBPB	NF2
	CXCL16	MIR7-3HG
	LY6E	CHI3L1
	SERPINA1	PDX1
	HSPB1	DYNC1H1
	ZFP36L2	TOR1A
	DUSP6	LAMA2
	HLA-DQB1	DBH
	MT-ND4L	BIN1
	MPEG1	RAF1
	LCP1	FHIT
	HBA1	CBL
	HERPUD1	TGFB3
	VAMP5	CHD7
	HLA-DQA1	IGHE
	GZMH	POLR1C
	ISG15	GCG
	RNASE1	SOX9
	NCF1	DYRK1A
	HLA-DRB5	EDNRB
	XAF1	GNRHR
	NRGN	SLC22A5
	RGS18	SC5D
	FGFBP2	CYP11B2
	DPYD	IL5
	CD300E	NR4A2
	MAP3K7CL	HSP90AA1
	IRF1	SKIC2
	NRG1	FGB
	RETN	GBE1
	CRIP1	SLC1A3
	MT-CO3	ASXL1
	HLA-B	SPG11
	MT-CO2	CYCS
	EEF1A1	JAG1
	LYZ	CSF2
	RGS1	SLC19A1
	MT-ND5	PNPLA6
	S100A9	MYH6
	MT-CYB	IL12B
	HLA-DPA1	GPX1
	HBA2	MBP
	MT-CO1	MMP7
	MT-ND1	BIRC5
	HERPUD1	SORL1
	MT-ND2	MAPK10
	LGALS1	TFAM
	CFP	F7
	VSIG4	FLNA
	LGALS2	POLE
	HBB	BUB1B
	FCN1	POU5F1
	CEBPB	CD59
	S100A8	TUBB3
	NKG7	AVP
	PTPRC	HOTAIR
	GNLY	TRAIP
	ANXA2	GHRHR
	VCAN	LINC-ROR
	HLA-DPB1	FKTN
	CORO1A	NDUFS4
	GRN	GSR
	SPI1	MIRLET7C
	MAP3K8	SOST
	VMO1	CSF1
	CXCL16	PLG
	CEBPD	RTEL1
	MT-ATP6	ARID1A
	TYMP	ZEB2
	SGK1	LTBP4
	IRF1	ITPR1
	HLA-DQA1	GPC3
	CTSS	NPPC
	FGL2	PGF
	MT-ND3	FXN
	ZFP36L2	APOA5
	CXCR4	SHH
	DDIT4	ATP1A2
	CRIP1	GATA2
	TAGLN2	CNTNAP2
	PSMB9	ADAMTS13
	LCP1	POLR1A
	PSMB8	GATA1
	LYL1	TBP
	CLEC10A	STUB1
	MTPN	DHFR
	FGR	MIR133B
	TPM3	GABRA1
	C4orf48	CPT2
	CASP1	TMEM106B
	TNFAIP2	MIR34C
	JAML	TUG1
	HNRNPD	LBR
	CD36	LMNB1
	PTEN	LOC106627981
	SELL	SYNE1
	DUSP6	RARB
	C1QC	MIAT
	PTPRE	GATA3
	YBX3	CACNA1C
	CD52	TEK
	FCER1A	ERCC8
	NRGN	CDK2
	STXBP2	NOTCH2
	DOK2	SGCE
	TES	GJB1
	IGSF6	WNT3A
	MPEG1	LPA
	C1QB	A2M
	PRKCB	NOS1
	HLA-DQA2	XDH
	C1QA	TKT
	FOS	CD4
	CFD	MIR29A
	MT2A	ADAMTS9
	HSPB1	BAG3
	CYBB	CDKN2B-AS1
	APOC1	RLBP1
	MT-CO1	TRPV4
	NKG7	NPHS1
	GZMH	FSHR
	LTB	PAH
	GNLY	CYP21A2
	FGFBP2	SPG7
	LGALS1	AHSG
	MT-ND5	CD55
	S100A4	GRIN1
	CCR7	NRG1
	CD27	KCNQ3
	PRF1	KISS1R
	CST7	F9
	HOPX	LOX
	MYO1F	GNE
	KLRB1	FANCC
	HBA2	PKHD1
	IFITM2	SLC30A8
	PATL2	GALT
	ID2	WWOX
	HBB	SNORD15A
	CD2	CCK
	SPN	FANCM
	ITGB1	RUNX2
	SPON2	MYCN
	CD69	STAT2
	ADGRG1	AARS1
	LCP1	CDH23
	HLA-DPB1	DHCR7
	RUNX3	GMNN
	TSTD1	DLK1
	FCGR3A	AKT2
	C12orf75	PRKDC
	PRSS23	POLR3B
	SAMD3	AMACR
	AAK1	HSPA5
	CXCR4	CCR2
	MYO1G	SNAP25
	TES	MIR320A
	AKAP13	LCN2
	MBP	APOA2
	PTGDS	SUFU
	KLRG1	PAX4
	TYROBP	HBA1
	KLF2	AIFM1
	S100A8	TNFRSF1B
	S100A11	NPHS2
	ZFP36L1	DSG2
	CDC42EP3	HSPG2
	HLA-DRB1	MIR140
	PDLIM1	EIF2AK3
	MT-ATP8	THPO
	LYZ	LHCGR
	GPX4	ERCC3
	RGCC	SMARCA2
	SNAP23	HSD17B4
	TNFSF4	CDK1
	FOS	CXCL10
	TUBA4A	SIGMAR1
	CD9	ANXA5
	NEXN	LIG4
	CA2	CDK5
	S100A9	DONSON
	FRMD4B	GSN
	CXCR4	CEBPA
	HBA2	PRKAG2
	HLA-DQA2	CCN2
	HBB	IGF2BP2
	MT-ND5	LGALS3
	HLA-DPB1	BMPR2
	KLF2	UBE3A
	MT-ND3	DKC1
	CD69	SLC18A2
	GNLY	KCNJ5
	PLEK	MIR451A
	GMFB	MIR221
	TSTD1	HAMP
	RALGPS2	FGF8
	2024-03-01	ARX
	LYL1	GATA4
	PMAIP1	NGFR
	PTPN6	FLNC
	SCIMP	XRCC4
	IL7R	TET2
	BASP1	GALNS
	HBA1	HSD11B2
	CRIP1	POLH
	CCNG2	PYGM
	CD3D	CHMP4B
	NKG7	DSPP
	CD3E	ACADVL
	GZMM	POT1
	MT2A	DRD1
	CD69	EIF2B5
	HBA2	NEUROD1
	HBB	CD46
	PTPRC	SCO2
	KLF2	LIPA
	MT-ND5	KMT2D
	DDIT4	C4A
	AAK1	CYP27B1
	NKG7	DYSF
	BTG2	BMPR1A
	ZFP36L2	OCA2
	JUNB	FRAXA
	EGR1	MEF2C
	ETS1	TBC1D24
	HBA1	MYL2
	CXCR4	FABP2
	CD74	IGFBP5
	AKAP13	ALAD
	RCAN3	ATL1
	HLA-DPB1	ALMS1
	GNLY	HSPA9
	ZFP36	ABCB11
	LGALS1	PCDH15
	LYZ	FUCA1
	S100A8	TPM1
	S100A9	SLC2A2
	SERPINF1	ANGPT1
	MT-ND5	CCND2
	CLIC3	LTF
	TYROBP	GDF6
	MT-CO3	ADAMTS17
	TPM2	ALPP
	LTB	PIK3C2A
	HLA-B	PRF1
	HERPUD1	UMOD
	SMPD3	SERPING1
	C12orf75	PNKP
	GNLY	SLC12A3
	NPC2	GSK3B
	HLA-DPA1	SCARB2
	HBB	AKT3
	SUSD1	PDE4D
	PLP2	OTX2
	HLA-DQB1	FLG
	MT-CYB	MAPK14
	PHACTR1	IL1R1
	KLF2	TXN
	ITGAE	LEMD2
	LYZ	DNM2
	CD68	CD40
	CD27	ACVRL1
	HBA2	PHOX2B
	MS4A6A	THAP1
	SMIM5	SURF1
	ISG20	ATRIP-TREX1
	RGS10	LOC107133510
	CD79A	CRYBB2
	JCHAIN	CAV3
	CXCR4	GABRB3
	CRIP1	POLGARF
	SPN	SPTAN1
	NRGN	COL4A4
	HLA-DQA2	XRCC3
	MYBL2	KCNJ2
	NKG7	XRCC2
	ITGB1	ITGB2
	S100A8	ABCA7
	ISG15	HEXB
	FOS	GDF5
	HBA2	PCDH19
	CD69	FCGR2A
	HBB	CYBA
	PTPRC	LZTR1
	JUNB	PMM2
	MT-ND5	CSGALNACT1
	LGALS1	COL4A5
	KLF2	EHMT1
	CXCR4	RPL36A-HNRNPH2
	ITGB1	LRRK1
	EGR1	ANO5
	NKG7	HADHA
	CD74	SLCO2A1
	GNLY	SUMF1
	EPSTI1	PECAM1
	DDIT4	TWIST1
	HLA-G	AFG3L2
	HBA1	BTK
	HLA-DQA2	ABCB7
	LYZ	COL6A3
	YWHAZ	RRM2B
	CEBPB	ASAH1
	IL2RG	GLUD1
	TPGS1	LCAT
	NCF1	APEX1
	CDC42	HJV
	AAK1	MIR150
	HLA-DRB1	NEAT1
	AKAP13	WNT5A
	MARCKSL1	MIF
	LCP1	CDK6
	ETS1	COL5A1
	HLA-DPB1	RS1
	APBB1IP	PLA2G7
	BTG2	CEACAM5
	GBP1	HLA-G
	HLA-DRA	AGL
	ZFP36	STAT5B
	HNRNPD	APOH
	ENTPD1	GLI3
	PRF1	IL3
	TTC39C	DLX3
	PAG1	HSPA1A
	C12orf75	DCTN1
	ARL4C	CGA
	JUN	LOXL3
	GBP5	SACS
	HLA-DRB5	CDKAL1
	ISG15	APTX
	GZMH	HHEX
	HLA-DQA1	SOCS1
	ID2	IL6R
	IFI6	ADCY5
	CST7	SPR
	MAP3K8	GC
	PRF1	L1CAM
	HBA2	AIP
	PTPRC	AUTS2
	CD247	SRCAP
	CD69	FOXP2
	NFKBIA	DRD5
	FGFBP2	MGP
	LTB	EXT2
	FXYD5	DSC2
	FCGR3A	ADRA2A
	ZFP36L2	IFNA2
	HLA-DQA2	GDF15
	HLA-DPB1	SOS1
	DDIT4	PDYN
	MT-ND5	C4B
	HBB	VSX2
	IL7R	ADAM17
	GMFB	FIG4
	PLEK	HCRT
	MBP	NAA10
	HBA1	ALDH18A1
	GZMH	DEPDC5
	ZFP36	SATB2
	MYO1G	NRXN1
	CEBPD	B3GLCT
	DENND2D	NR5A1
	IL32	MIR29C
	ETS1	GRM7
	PYHIN1	MAPK8
	NR4A2	CDH2
	GNG2	SULF1
	KLF2	CHM
	PRDM1	ARSB
	HLA-DRB1	THRB
	AKAP13	WNT1
	HLA-DQA1	MTTP
	SPON2	MAOB
	TIGIT	TIMP2
	ADGRG1	PKD2
	CXXC5	YAP1
	SYNGR1	RASSF1
	FOS	TFRC
	CD3D	BCR
	LYZ	BCL2L1
	GNLY	KRT14
	CD52	MAP2K2
	IFITM1	VPS13B
	CD3E	IRS2
	CD3D	PRDX1
	MT-ND2	GCDH
	MT-ATP6	GLI2
	S100A4	FOXG1
	MT-CO2	MIR145
	MT-CYB	ATN1
	MT-ND1	DCX
	HLA-DRB1	CHCHD2
	CRIP1	PITX2
	IL32	TRPS1
	TYROBP	PDHA1
	CD3G	SMC1A
	MT-ND3	DNM1L
	HLA-DPB1	OPRM1
	HLA-DPA1	SCN10A
	CD7	ADH1C
	KLRG1	SETD2
	HBB	PMP22
	ITGB1	CXCR3
	HLA-DQA1	BBS1
	LTB	ETFDH
	CD2	OXTR
	MT1E	ADH1B
	TES	FOXC1
	HBA2	MYH11
	SYNE1	DNA2
	VIM	CRHR1
	PATL2	ATXN1
	HLA-DQA2	EYS
	IGFBP7	CHRNB2
	MT2A	GUCY2D
	ATM	RAI1
	HLA-DRA	MAP2
	KLRB1	RARA
	ALOX5AP	MYD88
	RCSD1	GNPTAB
	IFI6	NPR3
	HLA-DRB5	SLC25A24
	IL2RB	HELLS
	ETS1	PYCR1
	CHST2	ABHD12
	ASCL2	NPHP3
	PTGDS	CASP1
	S100A9	GAL
	CD8A	TTN-AS1
	IFITM3	IL7R
	CXXC5	AURKA
	CD8B	PIGA
	S100B	PEX6
	HBA1	PGK1
	CXCR4	AHR
	FCER1G	HTRA2
	TXK	PKD1
	NKG7	MPL
	VAMP5	POU1F1
	IFITM3	DAG1
	HLA-DPB1	KRT19
	IFI6	RPS27A
	LYZ	SYNGAP1
	CD52	KCNA1
	CD74	IGHMBP2
	TMEM176B	EXT1
	GNLY	LOC106099062
	FOS	MVK
	HLA-DRA	MED12
	CRIP1	SFTA3
	LY6E	COL11A1
	HLA-DRB5	GATA6
	GZMH	MT-ND2
	RETN	TBK1
	IFI44L	MIR223
	LILRB2	COL6A1
	LGALS2	SGSH
	CEBPB	MAP1B
	HLA-DQA1	PAFAH1B1
	CKB	SLC25A4
	LGALS1	MB
	CD86	FBN2
	MS4A6A	COMP
	HLA-DPA1	CLCN1
	ISG15	EMSLR
	EPSTI1	DPP4
	MYO1F	C5
	HMOX1	IL15
	IL32	AIRE
	TMEM176A	PCSK1
	VIM	COX5A
	MT-ND5	EPM2A
	HSP90AA1	FANCD2
	LY86	MIR335
	TES	NCAM1
	ATP2B1	TRA-TGC7-1
	S100A8	DAO
	HLA-DQB1	ADAM10
	MSR1	MMP14
	CTSH	FHL1
	ITGAL	MIR9-1
	BTG2	ALDH1A1
	HLA-DMA	KIF5A
	HLA-DRB1	ACE2
	SPN	MIR30A
	FCGR1A	SUOX
	LRRC25	HGSNAT
	VCAN	SMO
	CD99	MMACHC
	GNG2	CYP2B6
	PAK1	GDF11
	HBB	NFKBIA
	TPPP3	ADM
	MX1	FOXP1
	TNFRSF1A	G6PC1
	STK10	HSD11B1
	FPR1	MIR222
	C3AR1	CD28
	CXCL16	PAX3
	C1QA	SLC25A13
	POLD4	CYP24A1
	VAMP8	EFEMP2
	FCGR3B	KCNA2
	LPAR6	SELL
	MT-ND4L	CTNS
	UNC13D	MUC16
	VMO1	GPHN
	CDKN1C	STAR
	S100A9	XYLT1
	PPM1N	CYP11A1
	NCF1	TUBGCP6
	NKG7	CREB1
	MT-CYB	MFRP
	HLA-DRB5	PTH1R
	GZMH	ELAC2
	MT-ND3	PEX1
	LY6E	IGF2R
	HLA-DRB1	HLA-DPB1
	GNLY	GDAP1
	GZMA	ATG5
	IFITM3	ANG
	IL32	GHRH
	NFKBIA	TIA1
	EMP3	DISC1
	CST7	CHRNA1
	FGFBP2	PTHLH
	HBB	FSHB
	VAMP5	EHMT2
	CDC42EP3	MATN3
	IFI6	POLG2
	MIF	RBBP8
	PRF1	MT-CYB
	CD36	PROKR2
	IFI44L	IFT57
	SHTN1	RNASE3
	FCER1G	SPTLC1
	MT2A	PRKG1
	SCPEP1	ACVR1
	CD3D	PEX2
	CD52	GPX3
	ISG15	NDUFV1
	TMEM176B	ACADM
	CTSD	LRP2
	NFKBIZ	CRYGS
	FCGR1A	ACTG1
	C12orf75	GAMT
	ANXA2	SBDS
	HBA2	LYST
	NCF1	JUP
	STK17B	PVALB
	ALDH1A1	MIR29B1
	LRRK2	HMBS
	CSF3R	SNRPN
	KLRB1	MANBA
	NRG1	EIF2B4
	CD99	TP73
	ZNF106	TCN2
	IRF1	TLR9
	FCGR1B	POMT2
	MX1	ETFA
	PLEK	TMEM43
	VNN2	DMPK
	A1BG	IL4R
	TMEM176A	NPHP1
	IER5	OFD1
	MT-ND6	GABRB2
	IRS2	FGF3
	HLA-DRB5	TGIF1
	NKG7	GORAB
	FXYD5	DDOST
	MT-ATP6	SYNJ1
	PHACTR1	MIP
	SNX10	PCNT
	NFKBIZ	DCC
	MX1	CDC73
	ISG15	ABCC1
	HBB	MAN2B1
	TM6SF1	CEP97
	VAMP5	PMS1
	TYMP	HDAC6
	MT-ATP8	ABCB4
	AMFR	SLPI
	DBI	SNORD118
	PLEK	BCAP31
	ANKRD44	KCNE1
	HIPK2	PSMB8
	BST1	NRP1
	GRN	XIAP
	HSPA8	POR
	PTPN11	CACNA1H
	MEAF6	PTS
	APC	ITGA2
	A1BG	AGTR2
	FUOM	AIPL1
	DEF6	ADGRV1
	TPPP3	FLNB
	PAK1	PER2
	RASSF2	SLC6A8
	APAF1	HTR2C
	PIN1	MMP8
	HBA2	FOXL2
	MT-ND6	HAVCR2
	NKG7	NFIX
	LTB	PRPS1
	S100A4	PROP1
	GZMH	GABBR2
	FGFBP2	MIR214
	CCR7	SUCLA2
	LGALS1	SLC16A2
	CST7	ITGA2B
	CD52	ABCC6
	RCAN3	EIF2B2
	GZMA	IL23R
	PATL2	TUBA1A
	MT-ND5	S100A8
	CD27	IKZF1
	LY6E	NKX2-5
	IL32	TUBB4A
	KLRG1	RPA1
	MT-ATP8	KRT5
	LEF1	UNC45B
	MYBL1	ACP5
	CD7	TACR3
	APOBEC3G	PIK3CD
	TCF7	CDC42
	TSPO	FKBP5
	C12orf75	ARG1
	ANXA2	CYBB
	PYHIN1	AGA
	ALOX5AP	JAK3
	KLF2	SHOX
	CD3D	NOG
	ARHGAP30	TGFBI
	HBB	SLC20A2
	CDC42EP3	VCL
	LSP1	CERS1
	MT-ND4L	CTNNA1
	THEMIS	SELENON
	RGS10	NEB
	SELPLG	VIP
	MT2A	PON2
	TUBA4A	GABRD
	CASP1	SPATA7
	TMEM123	NR1H2
	PARVB	PRPF8
	IKZF1	VTN
	ODC1	PAPPA
	DAB2	TAC3
	CD4	ZAP70
	HLA-DRB1	VRK1
	DAPP1	TPMT
	HBA2	S100A9
	PDLIM1	RHOA
	S100B	CFHR5
	CD9	TCAP
	NEXN	TNC
	THBS1	RBFOX1
	FRMD4B	OLR1
	HLA-DRB5	CRB1
	MT-ND2	PNPLA2
	MT-ND3	COL9A2
	CRIP1	FABP3
	LGALS1	KARS1
	NKG7	CACNA1S
	MT-ATP6	CHRNA7
	GPR183	NDUFV2
	S100A4	MTM1
	IL4R	FANCI
	KLF2	ROS1
	SULF2	IL12A
	ANXA2	RORA
	PLP2	KLF4
	GNLY	RAC1
	PLPP5	DLG4
	FAM129C	HTR3A
	HLA-DQA2	PROC
	PSMB9	CACNA1G
	AIM2	RXRA
	VIM	MYH9
	EMP3	AXIN2
	SUB1	CSTB
	NCF1	MIR132
	CXCR4	TLR7
	CD99	HUWE1
	PCDH9	KCNV2
	TSPAN13	ITPA
	ACP5	TK2
	CIB1	IL33
	YBX3	ARID1B
	S100A11	LONP1
	SELL	ATP6V0A2
	STRBP	ALDH5A1
	HVCN1	ASS1
	ARHGAP24	STAT4
	POLD4	MIRLET7B
	ETS1	NR1I2
	PLEKHA2	CCL11
	AFF3	LRP6
	IL32	SLC16A1
	CCR7	AGK
	FCER2	EGR2
	MACROD2	ABCA3
	B2M	WDR45
	S100A4	OCLN
	NKG7	PIK3CB
	LGALS1	PER1
	HLA-B	ANOS1
	GZMA	VCAN
	LRRN3	CLOCK
	HBB	KNG1
	CST7	CCL3
	KLF2	RNF216
	IL32	DCLRE1C
	IFITM1	TNXB
	ANXA2	CHCHD10
	KLRB1	QDPR
	FTL	HSP90AB1
	CLIC1	TUBB
	CD52	MBD5
	HBA2	COL11A2
	S100A11	ADRA2B
	GNLY	IDO1
	CYBA	HDAC4
	ALOX5AP	PTGS1
	HLA-DRB1	GREM1
	EMP3	MIR494
	CD2	BCL11A
	SRGN	EXO1
	ATM	KDM6A
	TCF7	MKRN3
	CD99	SETBP1
	MYO1F	CAMK2A
	LY6E	ALS2
	TXN	NR0B1
	CD74	CRX
	IFITM2	CTSB
	TRABD2A	TMEM70
	RCAN3	TOP2A
	HMGB2	MSTN
	GPR171	PLOD1
	DOK2	MIR20A
	GLIPR1	AKR1B1
	HLA-DPA1	CHMP2B
	PRDM1	KRT7
	GPR183	IL2RB
	MT2A	MIR142
	ITGB1	SUCO
	S100A9	TYROBP
	S100A8	NHLRC1
	LYZ	POLR1D
	INSR	GRB10
	P2RY14	POMT1
	DRD4	SOD3
	MNDA	BECN1
	SULF2	EIF4E
	IFI44L	EIF4G1
	SMAP1	EZR
	CD79B	GLI1
	FTL	SLC2A4
	TMEM19	MAGEL2
	JAML	DNAJC6
	PIK3AP1	KCNT1
	ADAM28	MT-ATP6
	HMG20B	RNU4ATAC
	CPNE1	SOX3
	APOBEC3C	IFT140
	ELOVL5	OXT
	UQCRQ	GJA5
	XPA	PLAUR
	REXO2	GRIK2
	LMNA	UCP1
	SH3BP5	ACADS
	ZFP36	PHGDH
	VCP	LMX1B
	MZB1	MCPH1
	TSPAN13	ATP6AP2
	KIF20B	SLC26A4
	PPP1R14A	SERPINA7
	NKG7	AGRN
	IFITM1	YY1
	KLF2	MT-TS1
	MT-ATP6	GRIA1
	MT-ND2	ASPM
	HLA-DRB5	GAD2
	GZMA	SULT1A1
	CST7	PROS1
	MT2A	COL6A2
	SORL1	DAPK1
	GNLY
	TCF7
	LGALS1
	ANXA2
	CORO1B
	DYRK2
	GZMH
	TESPA1
	TNFRSF18
	CRIP1
	PRDX1
	ISG15
	ETS1
	HBB
	HBA2
	HERPUD1
	DNAJB1
	GPR171
	IL6R
	HOPX
	TMC8
	ATP2B1
	STAT3
	MX1
	MT1E
	PLP2
	SERPINB1
	CYFIP2
	SRGN
	SH2D1A
	EMD
	HLA-DRB1
	PRF1
	ID2
	ANKRD36C
	HLA-DPA1
	IDI1
	APOBEC3C
	CCDC69
	UCP2
	IFITM2
	CAMK4
	IL7R
	CTSW
	TPGS1
	SLA
	GNLY
	CST7
	S100A4
	NKG7
	LTB
	HLA-DQA2
	CYBA
	HLA-DPB1
	PRF1
	CD3E
	SPTSSB
	HBA2
	GZMM
	HLA-DRB1
	THEMIS2
	HBB
	GZMH
	LAT2
	IL7R
	S100A9
	HLA-DQA1
	CD247
	ALOX5AP
	HLA-DQB1
	LYZ
	SLAMF7
	GNG2
	ABI3
	CLIC3
	CD3D
	MTPN
	GPR183
	SASH3
	CRIP1
	IFI44L
	FGFBP2
	FCGR3A
	DOCK10
	HLA-DRA
	ERP29
	CXCR4
	LGALS1
	GBP5
	ADGRG1
	CD247
	CD3E
	CD52
	CD7
	CD74
	CLIC1
	CST7
	CTSW
	CXCR4
	FCGR3A
	FGFBP2
	FGR
	HCLS1
	HSPA8
	IFITM1
	IFITM2
	IFITM3
	ITGB2
	LCP1
	LITAF
	LSP1
	MT-ND1
	MT-ND2
	MT-ND4L
	NKG7
	PLEK
	POLD4
	PRF1
	PRSS23
	PTPRC
	PTPRCAP
	RAC2
	RASAL3
	RHOA
	SASH3
	SELPLG
	SLC9A3R1
	SPON2
	TAGLN2
	TTC38
	UCP2
	VCP
	YWHAZ
	ZAP70
	ZYX
	PTPN6
	SH2D2A
	LCP2
	DUSP2
	CLIC3
	HSPA5
	ITGB7
	GZMH
	FCRL6
	ADAM8
	GNLY
	CNN2
	GBP5
	HLA-DRB5
	TYROBP
	MT-CO3
	IFITM3
	MT-ND2
	SERPINA1
	MT-ND4
	MT-ND4L
	POLD4
	IFI30
	IFITM1
	MT-ND1
	LILRB2
	IFITM2
	TCIRG1
	HLA-DRB5
	TYMP
	ZYX
	LY6E
	RHOA
	TMEM176B
	MT-CYB
	CD68
	TNFSF13
	CD52
	ARPC1B
	SRGN
	HK3
	HSPA8
	IRF7
	PSMB9
	LIMD2
	CD74
	FGR
	TMEM176A
	FAM110A
	PTPN6
	LILRA5
	HCK
	STXBP2
	SPI1
	PARVG
	GSTP1
	ARHGAP4
	LRRC25
	RAC2
	UCP2
	BST2
	HBB
	HLA-F
	CASP1
	LGALS9
	ID2
	LILRA6
	ITGA4
	GPBAR1
	C4orf48
	LCP2
	TNFRSF14
	EPSTI1
	XAF1
	SLC9A3R1
	SELPLG
	EVI2B
	SH3BP1
	TAGLN2
	OAS1
	TREM2
	TSPAN32
	HLA-DQA2
	GBP5
	ISG15
	BCL2A1
	NCF1
	C1QC
	C1QB
	HLA-DQA1
	APOC1
	VMO1
	CD14
	TYMP
	MT-ND4L
	NCF1
	IFITM3
	SERPINA1
	C4orf48
	LY6E
	LGALS2
	TCIRG1
	SPI1
	POLD4
	LSP1
	ANXA2
	TAGLN2
	FGR
	PSMB9
	TMEM176A
	LILRB2
	IFITM2
	TMEM176B
	LGALS3
	ARHGAP4
	C1QC
	C1QB
	HK3
	IFI30
	ZYX
	SRGN
	IRF7
	C1QA
	TNFAIP2
	UCP2
	STXBP2
	RAC2
	UBXN11
	HCK
	PARVG
	TREM2
	CAPG
	PTPN6
	LILRA5
	HCLS1
	ISG15
	MX1
	PRKCD
	FERMT3
	APOC1
	XAF1
	VMO1
	ADGRE5
	IFITM1
	PRAM1
	ID2
	RGS1
	HLA-DQA1
	HLA-DPB1
	RNASE1
	MT-ND4L
	TAGLN2
	TYMP
	CD74
	POLD4
	PTPN6
	C4orf48
	SPI1
	TCIRG1
	RHOA
	LSP1
	LCP1
	ZYX
	CORO1A
	RAC2
	IFI30
	FGR
	HLA-DRB5
	HLA-DPB1
	LGALS2
	S100A8
	IFITM3
	NCF1
	SERPINA1
	LY6E
	FCN1
	TMEM176B
	MT-CO2
	HLA-B
	ARPC1B
	GSTP1
	ANXA2
	PRKCD
	TSPO
	RGS1
	PSMB8
	HLA-DQA1
	HSPA1A
	ADGRE5
	MT-ND6
	MS4A1
	CFD
	IRF7
	HLA-F
	CD79A
	ITGB2
	LIMD2
	EMP3
	CPVL
	TBC1D10C
	VSIG4
	CST3
	GPBAR1
	TNFAIP2
	UCP2
	LGALS3
	WAS
	AGTRAP
	CAPG
	CD79B
	MIF
	CD68
	IRF1
	STXBP2
	ANXA1
	FCER1A
	PARVG
	CASP1
	LTB
	CFP
	LILRB2
	TMEM176A
	VIM
	SELL
	HVCN1
	ARHGAP4
	TNFRSF1B
	IFITM2
	ADAM8
	FERMT3
	CRIP1
	SGK1
	CSF2RA
	MT2A
	HERPUD1
	VCAN
	CXCL16
	HLA-DQA2
	PRDX1
	DDIT4
	LMNA
	MT-ND4L
	YWHAZ
	CD3E
	RHOA
	HIST1H2BK
	IFITM1
	CDKN1A
	SQSTM1
	ZYX
	LCP2
	FLI1
	CD52
	SLC9A3R1
	EMD
	TREML1
	RAC2
	CD48
	IL2RG
	SPARC
	TAGLN2
	TMEM140
	PRKCD
	FAM110A
	FAXDC2
	SRC
	CLDN5
	LGALS12
	MAX
	HIST1H2BJ
	CD7
	GLUL
	THBS1
	TUBA4A
	MKNK2
	H2AFJ
	ODC1
	P2RX1
	LMNA
	DMTN
	MYL9
	GZMA
	TRIM58
	CD37
	CD74
	HLA-DRB5
	MT-ND2
	MT-ND4L
	MS4A1
	POLD4
	MT-ND4
	NCF1
	LIMD2
	MT-CO3
	PTPRCAP
	FCMR
	RAC2
	HLA-DQA2
	CD19
	RHOA
	HVCN1
	PTPN6
	UCP2
	CNN2
	CD48
	IFITM1
	YWHAZ
	TAGLN2
	FAM129C
	EVI2B
	ZFP36L1
	EAF2
	CD72
	IFITM3
	ZFP36
	CXCR4
	TBC1D10C
	FCER2
	PLPP5
	LAT2
	TRIM22
	S100A4
	IRF7
	LGALS1
	PLD4
	ABLIM1
	ARHGAP4
	CAMK4
	CCR7
	CD3E
	CD48
	CD52
	CD69
	CD7
	CD74
	CD8B
	CNN2
	CXCR4
	DDIT4
	DENND2D
	FCMR
	HCLS1
	HSPA8
	IFITM1
	IFITM3
	IL16
	KLRB1
	LCK
	LCP2
	LEF1
	LGALS1
	LIMD2
	LRRN3
	LSP1
	MT-CO3
	MT-ND1
	MT-ND2
	MT-ND4
	MT-ND4L
	NUCB2
	POLD4
	PTPRC
	PTPRCAP
	RAC2
	RHOA
	S100A4
	SELL
	SELPLG
	TAGLN2
	TBC1D10C
	TCF7
	UCP2
	XRCC6
	YWHAZ
	ZAP70
	ZFP36L1
	ZYX
	MT-ND4L
	RAC2
	CD74
	HLA-DRB5
	MS4A1
	CLIC1
	HLA-DRB1
	NPC2
	PTPRCAP
	HSPA8
	POLD4
	LY6E
	C12orf75
	CD79B
	TAGLN2
	FCMR
	HLA-DQA2
	FXYD5
	LIMD2
	PTPN6
	CLN8
	CD19
	IGFLR1
	BANK1
	CD79A
	YWHAZ
	PTPRC
	CNN2
	ARHGDIB
	PDLIM1
	CD37
	RALGPS2
	MT-ND2
	ZFP36
	IFITM2
	KLF2
	LAT2
	HCLS1
[truncated: 1,216 more rows]

[truncated: 8 more sheets: Supplementary Data3, Supplementary Data4, Supplementary Data5, Supplementary Data6, Supplementary Data7, Supplementary Data8, Supplementary Data9, Supplementary Data10]
